# Supplementary material for: Rapid response of lichen planus to baricitinib associated with suppression of cytotoxic CXCL13+CD8+ T cells
Source: J Clin Invest. 2024 Nov 14;135(2):e179436. doi: 10.1172/JCI179436 (PMC11735091; doi:10.1172/JCI179436)
Supplement: Supplemental table 5 [file jci-135-179436-s027.xlsx]

## Sheet: Sheet1
	log2FoldChange	pvalue	padj
S100A9	6.0645	1.87042e-29	8.15471e-25
STAT1	2.79599	2.86799e-29	8.15471e-25
LTBP4	-2.1419	1.04888e-28	1.98822e-24
IGFL1	6.28161	1.84366e-27	2.62108e-23
S100A8	5.91865	2.66242e-27	3.02807e-23
KRT6C	8.50834	9.37282e-27	8.88341e-23
OAS2	2.75246	1.1116e-25	9.03047e-22
OXNAD1	1.22116	2.72935e-25	1.94013e-21
GBP1	2.58083	9.71393e-25	6.1378e-21
S100A7	6.10309	4.76414e-24	2.70923e-20
GBP5	3.3919	1.96928e-23	1.01806e-19
CXCL10	5.76178	1.48431e-22	7.03402e-19
PARP9	1.81121	1.96131e-22	8.57951e-19
CXCL9	5.42894	4.68426e-22	1.90271e-18
LILRB4	3.36934	1.26855e-21	4.80924e-18
C1QB	2.74492	3.57979e-21	1.25347e-17
SPRR2A	6.39295	3.74715e-21	1.25347e-17
IDO1	4.46453	4.76184e-21	1.5044e-17
EPSTI1	2.63367	7.05206e-21	2.11068e-17
MMP9	3.62098	8.93666e-21	2.54101e-17
PI3	5.60184	1.03998e-20	2.71266e-17
IFI27	2.4663	1.04944e-20	2.71266e-17
TYMP	2.29379	1.11739e-20	2.76272e-17
FCGR3A	3.29621	1.5269e-20	3.61793e-17
CCL4	3.4139	4.58209e-20	1.04228e-16
SELL	3.05726	7.5147e-20	1.64361e-16
CXCL13	6.75916	1.15366e-19	2.42983e-16
ARL14	6.16335	2.31103e-19	4.69362e-16
CD80	4.33255	2.77412e-19	5.43986e-16
RSPO1	-1.2234	3.14173e-19	5.95535e-16
FAM49B	1.52556	1.47607e-18	2.70774e-15
DDX60	1.85639	1.6718e-18	2.97095e-15
UBE2L6	1.80119	1.7322e-18	2.985e-15
PLAC8	2.91974	2.05042e-18	3.42945e-15
TAP1	2.3105	2.789e-18	4.5315e-15
PSME2	1.93973	4.98344e-18	7.87204e-15
CCL5	2.74742	5.55436e-18	8.53675e-15
PSMB9	1.84676	6.56805e-18	9.82908e-15
CADM3	-2.65842	6.85827e-18	1.00002e-14
GZMB	4.14413	8.04157e-18	1.14325e-14
NFIC	-1.12311	1.01156e-17	1.40304e-14
PARP14	1.64957	1.19125e-17	1.61293e-14
XAF1	2.0782	1.42144e-17	1.86065e-14
KRT16	5.05016	1.43965e-17	1.86065e-14
CHRNA6	6.25889	1.96088e-17	2.47798e-14
LAP3	1.82627	2.23265e-17	2.76009e-14
DTX3L	1.02336	2.54586e-17	3.08033e-14
RARRES3	1.51351	2.81484e-17	3.33482e-14
WARS	1.94762	3.15402e-17	3.6604e-14
TRIM14	1.95203	3.23717e-17	3.68176e-14
TRAF1	2.48263	3.36326e-17	3.69865e-14
P2RY13	1.82735	3.3821e-17	3.69865e-14
CXCL11	5.7088	3.55571e-17	3.81514e-14
MELK	3.01297	4.41125e-17	4.64545e-14
LEPR	-2.62289	4.51809e-17	4.67145e-14
BCL2A1	3.2221	5.05139e-17	5.1296e-14
CHI3L2	2.76989	5.6576e-17	5.6444e-14
SLAMF1	3.02419	5.86768e-17	5.74634e-14
LCP2	1.60837	5.96188e-17	5.74634e-14
SERPINB3	5.49972	6.38979e-17	6.05614e-14
WIF1	-6.17186	7.01325e-17	6.53807e-14
CTSB	1.03287	7.39024e-17	6.7784e-14
APOL6	1.3651	8.6508e-17	7.80865e-14
SAMD9	1.98193	9.66378e-17	8.58672e-14
KLRD1	2.45503	9.86213e-17	8.61049e-14
FAM26F	2.94726	9.99336e-17	8.61049e-14
ICOS	3.58865	1.03033e-16	8.74504e-14
TAP2	2.01892	1.9866e-16	1.66135e-13
SLAMF7	3.66441	2.04171e-16	1.68269e-13
SERPINB9	2.01513	2.14737e-16	1.74449e-13
LIMS1	0.613233	2.98672e-16	2.37601e-13
ADAM19	2.08954	3.02319e-16	2.37601e-13
SAMD9L	1.89567	3.05007e-16	2.37601e-13
PLEK	2.34501	3.28036e-16	2.52087e-13
GBP2	1.24716	3.59475e-16	2.72564e-13
KIF23	1.39318	4.07539e-16	3.04941e-13
ZNF503	-1.23305	4.52205e-16	3.31835e-13
FABP5P7	2.61699	4.55152e-16	3.31835e-13
APOBEC3G	2.27616	4.85633e-16	3.47405e-13
CDCA2	2.16537	4.88727e-16	3.47405e-13
GART	0.600228	6.12159e-16	4.29773e-13
CYB5R4	1.19394	6.81003e-16	4.72275e-13
SASH3	2.49339	7.3952e-16	5.06678e-13
RHOB	-1.36781	7.81433e-16	5.29021e-13
IRF1	1.9296	8.49645e-16	5.54215e-13
ARNTL2	2.15983	8.51657e-16	5.54215e-13
ITGAL	2.62404	8.53166e-16	5.54215e-13
IFI44L	2.20736	8.57632e-16	5.54215e-13
SH2D1A	3.04743	9.55832e-16	6.10734e-13
IL4I1	3.33025	1.06067e-15	6.70188e-13
HAVCR2	2.13493	1.11584e-15	6.97301e-13
TBC1D10C	2.23519	1.14086e-15	7.0519e-13
PSMB8	1.52116	1.26789e-15	7.75281e-13
CXCR3	2.94831	1.35305e-15	8.18555e-13
GNLY	2.54123	1.57753e-15	9.44312e-13
PKD1	-1.29238	1.89244e-15	1.12101e-12
TREM2	3.27085	2.10932e-15	1.2366e-12
RRM2	2.80901	2.15794e-15	1.2522e-12
CD2	2.92172	2.80329e-15	1.61025e-12
TLR1	1.43524	3.02875e-15	1.72236e-12
IFNG	5.47887	3.52248e-15	1.9833e-12
FCMR	2.75112	3.75517e-15	2.09358e-12
IGSF6	2.25325	3.99462e-15	2.20546e-12
MZB1	3.99388	4.85772e-15	2.65619e-12
ISG20	2.72312	5.28069e-15	2.85997e-12
SPRR2G	4.15478	5.60537e-15	3.00718e-12
MYO1F	1.81378	6.20811e-15	3.29623e-12
SERPINA1	2.5805	6.26009e-15	3.29623e-12
BIN2	1.68414	6.71337e-15	3.50247e-12
CXCR6	3.56141	7.03926e-15	3.63911e-12
APOBEC3A	5.49613	7.17332e-15	3.675e-12
INPP5D	1.62495	7.37817e-15	3.7462e-12
FABP5	2.56829	7.61523e-15	3.83235e-12
SGCG	-2.93338	8.03396e-15	4.00761e-12
BST2	1.90205	8.45496e-15	4.18094e-12
KRT77	-2.54194	9.09313e-15	4.45775e-12
KPNA2	1.52978	9.5018e-15	4.61828e-12
PLIN4	-5.38442	9.61623e-15	4.63429e-12
HERC6	2.50997	9.87566e-15	4.70953e-12
SERPINB4	8.30788	9.938e-15	4.70953e-12
CTSZ	1.762	1.09184e-14	5.09054e-12
TRIM22	1.53112	1.0921e-14	5.09054e-12
SUCNR1	1.45215	1.13689e-14	5.25623e-12
PTPRC	2.27824	1.22988e-14	5.6403e-12
TRIM69	0.875642	1.26347e-14	5.74799e-12
CTSS	1.94527	1.40876e-14	6.3581e-12
ECEL1	2.86956	1.50887e-14	6.75631e-12
EFNA5	-1.15981	1.56822e-14	6.9672e-12
CD247	2.52588	1.59665e-14	7.03852e-12
CARD11	2.70258	1.7529e-14	7.66787e-12
HAPLN3	2.34518	1.78947e-14	7.76807e-12
NDC80	1.78361	1.90168e-14	8.19263e-12
HLA-B	1.45726	2.03019e-14	8.6805e-12
AURKA	1.81127	2.37176e-14	1.00653e-11
AIM2	4.12072	2.43275e-14	1.02477e-11
NCF1	2.08851	2.46779e-14	1.02625e-11
IKZF3	2.90459	2.47236e-14	1.02625e-11
CRIP2	-0.825049	3.03219e-14	1.2495e-11
SPAG5	1.69744	3.11024e-14	1.27245e-11
PARP12	1.60659	3.2522e-14	1.32102e-11
NCF2	1.42899	3.39499e-14	1.36924e-11
SCIMP	2.71813	3.42272e-14	1.3707e-11
FOXP3	3.33361	3.53881e-14	1.40728e-11
MNDA	1.94242	3.75572e-14	1.48317e-11
PSMB10	1.62012	3.84863e-14	1.50938e-11
GZMA	2.72015	3.87803e-14	1.51049e-11
PTPN14	-1.12832	4.17493e-14	1.61507e-11
TFEC	2.32128	4.43983e-14	1.70595e-11
VCAM1	1.88912	4.63457e-14	1.76882e-11
ARHGAP25	1.64038	4.72087e-14	1.78975e-11
FERMT3	1.81936	5.31891e-14	2.00312e-11
KIAA0226L	1.73332	5.67135e-14	2.11465e-11
GSN	-1.36463	5.68944e-14	2.11465e-11
CTLA4	4.04922	6.00364e-14	2.21694e-11
LRRC8D	0.901186	6.06889e-14	2.22658e-11
ITGA7	-2.16121	6.27272e-14	2.28661e-11
IRF8	2.16016	6.81019e-14	2.46672e-11
NKG7	2.45189	6.9152e-14	2.4889e-11
ST8SIA4	1.79995	7.28989e-14	2.60726e-11
HCP5	1.38774	8.02059e-14	2.85067e-11
IKZF1	1.9019	8.26813e-14	2.9204e-11
SIRPG	3.27113	9.15037e-14	3.21206e-11
EBI3	2.84714	9.64934e-14	3.36644e-11
AOAH	2.46541	9.97095e-14	3.45743e-11
BATF	2.36698	1.07257e-13	3.68859e-11
OASL	3.40658	1.07673e-13	3.68859e-11
LCE3D	4.53526	1.08838e-13	3.70618e-11
CYBB	2.04091	1.09976e-13	3.71499e-11
HSPB7	-3.6104	1.10404e-13	3.71499e-11
PPP1R1A	-3.08804	1.15153e-13	3.85201e-11
LIMD2	2.16043	1.35932e-13	4.52051e-11
OAS1	2.05393	1.42979e-13	4.72719e-11
SRGN	1.79544	1.43852e-13	4.72858e-11
TCL1A	4.14518	1.48186e-13	4.84304e-11
XLOC_014038	4.2452	1.58659e-13	5.15569e-11
HCLS1	1.84226	1.65494e-13	5.34725e-11
CAPS	-1.67814	1.75014e-13	5.62069e-11
FYB	2.14663	1.75934e-13	5.62069e-11
NABP1	1.61055	1.99961e-13	6.35262e-11
ISG15	2.61561	2.1445e-13	6.76445e-11
IFIH1	1.7286	2.15303e-13	6.76445e-11
DEPDC1B	2.13147	2.35022e-13	7.34341e-11
COTL1	1.76289	2.38863e-13	7.42264e-11
NXPH3	-1.80136	2.44196e-13	7.5471e-11
APOL1	1.68535	2.46663e-13	7.58217e-11
CEP55	2.55915	2.58561e-13	7.90514e-11
IFIT3	2.16275	2.70995e-13	8.24102e-11
TRBC2	2.43796	2.87405e-13	8.69356e-11
SQRDL	1.13873	3.00569e-13	9.04363e-11
ACP5	2.28265	3.28985e-13	9.84651e-11
MX1	2.26249	3.37991e-13	1.00631e-10
TAPBPL	0.844633	3.63082e-13	1.07538e-10
CTSC	1.79433	4.22772e-13	1.24569e-10
EOMES	3.18697	4.25582e-13	1.2475e-10
AHNAK	-0.729993	4.39958e-13	1.28303e-10
SPOCK2	2.44579	4.77107e-13	1.38427e-10
CCR7	2.84243	4.98339e-13	1.43853e-10
CCNA2	1.86516	5.19632e-13	1.48919e-10
CMPK2	2.18612	5.21128e-13	1.48919e-10
HLA-A	1.32977	5.31271e-13	1.51059e-10
PILRA	2.20053	5.79684e-13	1.64004e-10
ODF3B	0.90435	6.04783e-13	1.70258e-10
NMI	1.43851	6.08397e-13	1.70432e-10
CCL18	4.27471	6.32632e-13	1.76352e-10
IL21R	3.57043	6.41741e-13	1.77347e-10
CCL3	5.20428	6.42436e-13	1.77347e-10
SNX10	1.80783	6.9882e-13	1.9198e-10
MMP1	8.35685	7.12433e-13	1.94105e-10
DEFB4A	6.31446	7.13384e-13	1.94105e-10
CYS1	-1.50263	7.24542e-13	1.96137e-10
SLC20A1	1.04648	7.27748e-13	1.96137e-10
NTN1	-1.73778	7.59109e-13	2.03624e-10
MGST1	-2.1578	7.87828e-13	2.10335e-10
IRF7	2.05188	8.04035e-13	2.13659e-10
ACTR3	0.89542	8.60489e-13	2.27597e-10
SNX20	2.22683	9.71904e-13	2.55876e-10
HLA-F	1.53114	9.81702e-13	2.57265e-10
ADAMDEC1	5.38569	9.86715e-13	2.57392e-10
CASP4	1.10012	1.01203e-12	2.62791e-10
PRC1	1.01362	1.02573e-12	2.65137e-10
CD7	2.80428	1.08276e-12	2.78546e-10
HMOX1	1.49457	1.0874e-12	2.78546e-10
ARHGDIB	1.40579	1.10177e-12	2.80961e-10
PPT1	0.898811	1.15305e-12	2.92724e-10
NFKBIE	1.92282	1.18375e-12	2.99183e-10
ARPC1B	1.19082	1.21015e-12	3.04503e-10
S1PR4	2.18082	1.22529e-12	3.06954e-10
SGK2	-2.85019	1.24885e-12	3.11483e-10
CDK1	1.59272	1.29983e-12	3.22784e-10
OR2I1P	3.27718	1.41795e-12	3.50584e-10
PLAU	1.32995	1.50323e-12	3.70061e-10
IFI44	1.89727	1.52031e-12	3.71543e-10
SPRR2B	6.30431	1.52232e-12	3.71543e-10
B2M	1.34793	1.58336e-12	3.8479e-10
OAS3	2.09515	1.59121e-12	3.85053e-10
PYHIN1	2.41742	1.69377e-12	4.06638e-10
SLFN5	0.779426	1.70007e-12	4.06638e-10
FAM127B	-0.655092	1.70186e-12	4.06638e-10
HLA-DRB6	1.48679	1.73345e-12	4.12452e-10
TRBV5-1	2.54305	1.7444e-12	4.13329e-10
DOCK2	1.96377	1.80839e-12	4.26714e-10
ATOH8	-2.10264	1.83702e-12	4.31678e-10
MYO1E	0.707713	1.8602e-12	4.35324e-10
TRAC	2.27113	1.92862e-12	4.49151e-10
C1orf198	-0.846981	1.93508e-12	4.49151e-10
SLAMF8	2.46343	1.95624e-12	4.52219e-10
IL2RB	2.47815	1.96524e-12	4.52459e-10
EED	0.962774	2.1544e-12	4.93568e-10
KIAA1551	1.12691	2.16115e-12	4.93568e-10
TRBV4-2	3.65457	2.19891e-12	4.99673e-10
TRBV6-5	3.31354	2.20546e-12	4.99673e-10
TPM3	0.96203	2.3797e-12	5.37009e-10
PTAFR	1.58084	2.41675e-12	5.43215e-10
CDC7	1.52225	2.54994e-12	5.70356e-10
DKK2	-1.71433	2.55756e-12	5.70356e-10
BAK1	1.33184	2.57076e-12	5.71061e-10
PARVG	2.14172	2.80491e-12	6.20648e-10
LINC00657	-0.616828	2.82457e-12	6.22577e-10
LAIR2	2.89007	2.89812e-12	6.36322e-10
CORO1A	2.24261	3.00652e-12	6.57584e-10
GZMK	3.2659	3.02463e-12	6.5901e-10
BTN3A1	1.05797	3.14324e-12	6.81755e-10
UHRF1	2.30501	3.153e-12	6.81755e-10
LCK	2.45117	3.25321e-12	7.00758e-10
IL18BP	2.13836	3.2753e-12	7.02854e-10
GSDMD	0.799143	3.30464e-12	7.06485e-10
LY9	2.25908	3.33451e-12	7.10201e-10
GBP3	1.16539	3.51351e-12	7.45532e-10
FBXO5	1.14899	3.59055e-12	7.58964e-10
TRBV28	3.02919	3.6035e-12	7.58964e-10
IFI16	1.13036	3.71975e-12	7.80557e-10
SH2D2A	2.95404	3.82335e-12	7.98629e-10
RAP2B	0.87235	3.83396e-12	7.98629e-10
CHFR	0.868089	3.92276e-12	8.14144e-10
ETV7	2.11418	4.04391e-12	8.33372e-10
PAK1	0.782006	4.05382e-12	8.33372e-10
GSTK1	0.567489	4.05937e-12	8.33372e-10
LAPTM5	1.78011	4.37685e-12	8.95318e-10
CD3D	2.6154	4.46253e-12	9.09573e-10
TNFAIP3	1.31013	4.70145e-12	9.54848e-10
CD84	1.67467	4.77951e-12	9.65814e-10
NCKAP1L	2.05205	4.78942e-12	9.65814e-10
IL10RA	1.89928	5.08282e-12	1.02136e-09
HLA-C	1.15904	5.26593e-12	1.05292e-09
TMEM69	0.546192	5.28416e-12	1.05292e-09
PER1	-1.33955	5.29543e-12	1.05292e-09
IL24	4.05383	5.44329e-12	1.07855e-09
RAD51	1.85861	5.75576e-12	1.1365e-09
CLEC7A	2.32277	5.84898e-12	1.15091e-09
LILRA4	3.84402	6.04391e-12	1.18517e-09
ITGB2	1.82757	6.68873e-12	1.30711e-09
TRBV2	2.58592	7.4377e-12	1.44849e-09
TRAV8-4	2.65315	7.66623e-12	1.4879e-09
HSH2D	3.16326	7.72081e-12	1.4934e-09
PSME1	0.999014	7.86601e-12	1.51633e-09
XRN2	0.51267	8.24617e-12	1.58424e-09
THRB	-1.38935	8.79761e-12	1.68449e-09
CD274	2.64161	9.12529e-12	1.74137e-09
DPP3	1.14928	9.18123e-12	1.74618e-09
BUB3	0.383366	9.53245e-12	1.80568e-09
SVIL	-1.16937	9.55755e-12	1.80568e-09
TK1	1.63263	9.65593e-12	1.81822e-09
IL12RB1	3.03558	9.8684e-12	1.8521e-09
SGCA	-2.0918	1.03242e-11	1.93127e-09
HLA-DMB	1.67821	1.07489e-11	2.00412e-09
JAKMIP1	3.55643	1.1012e-11	2.04072e-09
GBP4	1.80988	1.10511e-11	2.04072e-09
COL6A6	2.22106	1.10528e-11	2.04072e-09
APOL4	1.09247	1.11302e-11	2.04835e-09
LCP1	2.20021	1.15726e-11	2.12289e-09
TNFAIP8	1.25977	1.18051e-11	2.15772e-09
HLA-DMA	1.22186	1.18383e-11	2.15772e-09
TYMS	1.80198	1.24036e-11	2.25352e-09
NCOA4	0.415047	1.27885e-11	2.31348e-09
CD27	2.66417	1.28149e-11	2.31348e-09
CKB	-1.77999	1.29055e-11	2.32247e-09
APOL2	0.992539	1.38187e-11	2.47895e-09
TRAFD1	1.05708	1.43385e-11	2.56411e-09
CD83	2.49685	1.46823e-11	2.61736e-09
AC017002.1	2.87719	1.49531e-11	2.65731e-09
CTA-384D8.35	3.6539	1.50831e-11	2.66543e-09
IL12RB2	3.24135	1.50926e-11	2.66543e-09
TIGAR	1.51508	1.54598e-11	2.72184e-09
CCL13	2.53555	1.57211e-11	2.75801e-09
PRF1	2.13587	1.57623e-11	2.75801e-09
RGS1	3.79092	1.6273e-11	2.83864e-09
CD53	1.98186	1.63231e-11	2.83868e-09
JAK3	2.04605	1.66291e-11	2.88307e-09
MYEOV	-2.69827	1.67298e-11	2.89171e-09
HLA-DRB1	1.57222	1.83718e-11	3.1659e-09
C10orf99	4.55585	1.85472e-11	3.18648e-09
FCGR1A	3.3657	1.88697e-11	3.22718e-09
PLA2G7	2.72747	1.88976e-11	3.22718e-09
DPYSL3	-1.30899	2.05276e-11	3.48699e-09
SP140	2.5827	2.05417e-11	3.48699e-09
MIAT	2.90336	2.08432e-11	3.52765e-09
BTN3A2	1.0133	2.14873e-11	3.62587e-09
HK3	1.87261	2.17933e-11	3.66662e-09
MX2	1.59197	2.19527e-11	3.68254e-09
CCNB1	1.84613	2.24118e-11	3.7485e-09
TMEM43	-0.659033	2.25873e-11	3.76679e-09
TRBV6-1	3.30138	2.3007e-11	3.82556e-09
TBXAS1	1.68926	2.35345e-11	3.90186e-09
LGALS9	1.81211	2.36533e-11	3.91014e-09
CD3E	2.34175	2.39013e-11	3.93969e-09
PLA2G2D	3.72195	2.40798e-11	3.95765e-09
TNFRSF9	3.71655	2.53214e-11	4.13815e-09
ERAP2	1.11523	2.53236e-11	4.13815e-09
GPD1	-4.75865	2.54563e-11	4.14792e-09
TBX18	-1.74068	2.66542e-11	4.33069e-09
SELPLG	1.94086	2.72535e-11	4.41546e-09
TMEM80	-0.762295	2.80257e-11	4.52766e-09
BCL2L14	4.24019	2.84613e-11	4.58501e-09
ZFYVE21	-0.873125	2.86006e-11	4.59444e-09
MAMDC2	-2.46756	2.87018e-11	4.5977e-09
EVI2A	2.0384	2.91643e-11	4.65867e-09
LIPA	1.15743	2.95418e-11	4.70575e-09
MYBL2	2.59831	2.97374e-11	4.72368e-09
KREMEN2	2.70912	2.98689e-11	4.73135e-09
IL2RG	2.29098	3.00368e-11	4.74473e-09
PIK3R5	2.03841	3.01529e-11	4.74987e-09
LTB	2.35947	3.13173e-11	4.91967e-09
RTN4	-0.885706	3.14974e-11	4.93434e-09
MB21D1	1.86008	3.35772e-11	5.24371e-09
TMEM30B	-0.576743	3.36567e-11	5.24371e-09
SIT1	2.22404	3.38554e-11	5.26026e-09
KIFC1	1.98084	3.41222e-11	5.28727e-09
NCF1C	2.0336	3.53611e-11	5.46435e-09
EDN3	-2.11206	3.71548e-11	5.72597e-09
SHCBP1	2.15119	3.73191e-11	5.73575e-09
PLEKHO1	1.13504	3.77302e-11	5.78329e-09
IL2RA	3.29187	3.86295e-11	5.90522e-09
EMX2	-2.07209	3.87427e-11	5.90665e-09
PCDH11X	-4.76419	3.9395e-11	5.99004e-09
RAB11FIP2	-1.00063	4.00672e-11	6.0516e-09
ADAM8	1.90524	4.00805e-11	6.0516e-09
CTDSP1	-0.504316	4.01191e-11	6.0516e-09
RBP5	1.6835	4.21223e-11	6.33695e-09
SOX9	-2.17232	4.32775e-11	6.48708e-09
HLA-DPA1	1.70708	4.33483e-11	6.48708e-09
PTPRJ	1.43286	4.4339e-11	6.61791e-09
SMAP2	1.5083	4.45812e-11	6.63665e-09
RBFOX2	-0.832571	4.59111e-11	6.81678e-09
MMP12	5.51414	4.72779e-11	6.99075e-09
DIP2C	-1.36089	4.73286e-11	6.99075e-09
BASP1	0.983541	4.87409e-11	7.1807e-09
HLA-DQA1	2.05545	4.97961e-11	7.3172e-09
COL16A1	-0.867631	5.01782e-11	7.35433e-09
LINC00861	2.60866	5.09969e-11	7.45511e-09
CAMK4	2.16326	5.39057e-11	7.86014e-09
DDX58	1.75583	5.46178e-11	7.9436e-09
PLAT	-1.20087	5.55079e-11	8.05246e-09
TLR10	5.14146	5.64169e-11	8.16351e-09
FBXO6	1.52062	5.69682e-11	8.22237e-09
TRBV20-1	2.83296	6.1127e-11	8.80028e-09
MYO5A	0.847749	6.55067e-11	9.40699e-09
TMPRSS4	4.16403	6.57444e-11	9.41734e-09
NEK6	0.786671	6.69267e-11	9.56261e-09
CXCR4	2.22776	6.75049e-11	9.62105e-09
HCK	1.92958	6.89043e-11	9.79595e-09
SPRR2D	3.88589	7.18005e-11	1.01822e-08
SCLT1	0.704888	7.28426e-11	1.03043e-08
IL32	1.95723	7.30379e-11	1.03063e-08
RAB31	0.838688	7.38897e-11	1.04007e-08
LPXN	1.77633	7.43713e-11	1.04346e-08
PIK3CD	1.56762	7.44978e-11	1.04346e-08
PARP15	2.63853	7.49417e-11	1.0471e-08
NFE2L3	1.56354	7.63326e-11	1.06138e-08
GPR171	2.3588	7.63369e-11	1.06138e-08
IRX5	-1.46627	7.74577e-11	1.07434e-08
RELB	1.57584	8.0102e-11	1.10705e-08
NCAPG	1.98387	8.02053e-11	1.10705e-08
SEMA4D	1.61909	8.24703e-11	1.13433e-08
LINC01605	2.82411	8.25808e-11	1.13433e-08
KRT15	-2.01119	8.36535e-11	1.14629e-08
CCNB2	1.89156	8.63317e-11	1.18015e-08
TRAV13-2	3.49815	8.82333e-11	1.20325e-08
BTN3A3	1.14889	9.06123e-11	1.23274e-08
EMB	1.49386	9.22656e-11	1.25224e-08
CYLD	1.08377	9.3184e-11	1.26169e-08
IL7R	2.40139	9.61652e-11	1.29896e-08
TNFRSF4	2.63544	9.67734e-11	1.30408e-08
RP11-553K8.5	2.63755	1.00152e-10	1.34642e-08
PLP1	-1.00058	1.00819e-10	1.35219e-08
VRK2	0.938123	1.02423e-10	1.37047e-08
HLA-DRA	1.71112	1.04002e-10	1.38833e-08
EPGN	6.89599	1.07638e-10	1.4335e-08
CRYAB	-1.6351	1.08057e-10	1.43572e-08
KRT6A	3.83532	1.0956e-10	1.45229e-08
FEN1	1.10921	1.15825e-10	1.53178e-08
SMC2	0.572632	1.19309e-10	1.57419e-08
TNIP3	4.758	1.2007e-10	1.58055e-08
GRK6	1.11581	1.27068e-10	1.66881e-08
CD96	2.1226	1.29275e-10	1.69389e-08
TNFSF13B	1.766	1.33221e-10	1.74158e-08
PFN1	1.02134	1.34686e-10	1.7567e-08
TMEM56	-2.94163	1.35353e-10	1.76071e-08
CDC6	1.78446	1.35613e-10	1.76071e-08
TMEM206	1.04242	1.36296e-10	1.76554e-08
AGAP1	-1.2843	1.37568e-10	1.77797e-08
LRR1	0.902171	1.42719e-10	1.84037e-08
AQP1	-1.13	1.49384e-10	1.92195e-08
CKAP2	1.2366	1.50465e-10	1.93149e-08
SP100	0.793499	1.52261e-10	1.94634e-08
CD48	2.45334	1.52306e-10	1.94634e-08
CMYA5	-2.38942	1.5455e-10	1.97058e-08
TNMD	-3.81651	1.55993e-10	1.98453e-08
PIM2	2.26023	1.57889e-10	2.00417e-08
HLA-DPB1	1.70028	1.5862e-10	2.00896e-08
SEMA3G	-1.80131	1.60043e-10	2.01921e-08
SMCO4	0.984564	1.60242e-10	2.01921e-08
CAPZA1	1.0088	1.60494e-10	2.01921e-08
KRT16P2	5.27301	1.60964e-10	2.02064e-08
TPPP3	-1.18311	1.61954e-10	2.02626e-08
C1QC	1.98941	1.62124e-10	2.02626e-08
IRS2	-1.49095	1.63493e-10	2.0389e-08
TRGC2	2.12844	1.64028e-10	2.04109e-08
IGHG1	4.1177	1.65063e-10	2.04949e-08
CD4	1.53822	1.68881e-10	2.09232e-08
LGALS17A	6.53975	1.73733e-10	2.14776e-08
SORBS1	-2.69056	1.77215e-10	2.18605e-08
TSC22D1	-1.01459	1.8179e-10	2.23763e-08
OLFML2A	-0.958383	1.85446e-10	2.2777e-08
TRAF3IP3	2.24648	1.88173e-10	2.30622e-08
SAMD3	2.69217	1.90724e-10	2.33245e-08
KIF11	1.78723	1.97289e-10	2.40756e-08
RTP4	1.86512	1.98146e-10	2.41274e-08
THEMIS2	1.80498	1.98562e-10	2.41274e-08
IFI6	2.16929	1.99183e-10	2.41513e-08
NRAS	0.63061	2.04552e-10	2.47494e-08
C1orf162	1.62619	2.12942e-10	2.56893e-08
THRA	-1.78008	2.13223e-10	2.56893e-08
TMEM165	0.644651	2.17812e-10	2.61867e-08
FYCO1	-0.704167	2.2184e-10	2.66147e-08
UBE2C	1.9226	2.27165e-10	2.71962e-08
KIF2C	1.98617	2.29656e-10	2.74367e-08
CST7	2.21353	2.30561e-10	2.74871e-08
SLAMF6	3.10879	2.33435e-10	2.77715e-08
SAMSN1	2.41622	2.35919e-10	2.80083e-08
RAPGEF3	-1.61096	2.40782e-10	2.85261e-08
JCHAIN	2.47779	2.46024e-10	2.90866e-08
TNFSF10	1.20805	2.48085e-10	2.92528e-08
DDX60L	1.37593	2.48459e-10	2.92528e-08
2023-03-01	1.69951	2.54334e-10	2.9771e-08
C8orf34	-2.23923	2.54744e-10	2.9771e-08
TMEM176B	0.967727	2.54797e-10	2.9771e-08
GBP1P1	1.81529	2.54954e-10	2.9771e-08
FPR1	2.92355	2.57021e-10	2.99508e-08
HLA-DRB5	1.48277	2.5937e-10	3.01628e-08
GAS1	-1.24521	2.62642e-10	3.04809e-08
TYROBP	1.72066	2.67319e-10	3.09533e-08
TRAT1	2.23011	2.67801e-10	3.09533e-08
NCAPH	2.25279	2.76896e-10	3.19022e-08
CYP7B1	1.03917	2.77133e-10	3.19022e-08
IL13	4.14025	2.88637e-10	3.31594e-08
ARHGAP4	1.38121	2.91323e-10	3.34005e-08
SMARCA5	0.559787	2.98046e-10	3.40635e-08
PANX1	1.03426	2.98303e-10	3.40635e-08
MRGPRF	-1.00314	2.99932e-10	3.41328e-08
JAK2	1.04522	3.00111e-10	3.41328e-08
TIMP4	-3.30647	3.05104e-10	3.46314e-08
CD3G	2.38205	3.05971e-10	3.46607e-08
MFSD1	0.610247	3.08767e-10	3.49078e-08
PTPN22	2.21647	3.11797e-10	3.51805e-08
LINC00152	1.31691	3.23811e-10	3.64636e-08
SYDE2	-1.78548	3.34944e-10	3.76082e-08
S100A12	4.81926	3.35297e-10	3.76082e-08
LINC01281	6.31153	3.39189e-10	3.79698e-08
RHOG	1.17937	3.4878e-10	3.89668e-08
DENND2D	1.56794	3.53078e-10	3.93696e-08
CDC20	1.8979	3.54098e-10	3.9406e-08
CIDEA	-2.40668	3.56202e-10	3.95628e-08
IL18RAP	3.24518	3.62413e-10	4.01741e-08
P2RY10	2.63572	3.64692e-10	4.03481e-08
LGALS3BP	1.30353	3.71907e-10	4.10665e-08
GNA11	-0.883339	3.73601e-10	4.11736e-08
TRIM55	-4.84007	3.80301e-10	4.18309e-08
RSAD2	2.60078	3.88017e-10	4.25309e-08
FOXC1	-1.93642	3.88161e-10	4.25309e-08
ASAP2	-1.20283	3.90356e-10	4.26892e-08
TRAV8-6	3.13733	3.93385e-10	4.29265e-08
DOK2	1.837	3.94036e-10	4.29265e-08
2023-03-01	-2.95853	4.01562e-10	4.36627e-08
GINS2	1.50877	4.06135e-10	4.40757e-08
ARFGEF3	-2.5391	4.13315e-10	4.47695e-08
TNFRSF1B	1.30641	4.28781e-10	4.63138e-08
HLA-DQB1	1.65176	4.29201e-10	4.63138e-08
TRIM21	1.21052	4.37871e-10	4.71599e-08
MPEG1	1.8602	4.39481e-10	4.72438e-08
SLA2	2.62024	4.46537e-10	4.79117e-08
ITK	2.57914	4.57444e-10	4.89896e-08
AMOTL2	-1.00296	4.79996e-10	5.13082e-08
C11orf95	-1.43204	4.82445e-10	5.14732e-08
GAS2	-2.68226	4.99757e-10	5.32204e-08
KLRC1	3.56062	5.0612e-10	5.37972e-08
SEMA3B	-2.15438	5.15026e-10	5.46417e-08
PTTG1	1.81985	5.40885e-10	5.71906e-08
M6PR	0.764427	5.41062e-10	5.71906e-08
PLPP3	-1.2606	5.44418e-10	5.74386e-08
RHOH	2.19497	5.47408e-10	5.76471e-08
TLR8	2.47183	5.51294e-10	5.7949e-08
NACAD	-2.12818	5.66841e-10	5.94256e-08
STAT2	0.916673	5.67431e-10	5.94256e-08
C1orf115	-1.52929	5.74786e-10	5.99995e-08
NFIX	-1.28609	5.75021e-10	5.99995e-08
PARPBP	1.12283	5.85233e-10	6.09301e-08
IKBKE	1.55069	5.86082e-10	6.09301e-08
C1orf54	1.45243	5.89197e-10	6.11421e-08
PARP8	1.38489	5.91123e-10	6.12302e-08
KLHL6	2.5031	6.08405e-10	6.29058e-08
LILRB1	2.43741	6.27649e-10	6.47777e-08
PAX3	-1.35094	6.37585e-10	6.5684e-08
MCM10	1.91165	6.39065e-10	6.57173e-08
TRBV29-1	2.51325	6.4413e-10	6.61186e-08
GCH1	1.64165	6.4774e-10	6.63695e-08
GMFG	1.46577	6.53741e-10	6.68638e-08
PLSCR1	1.12725	6.56918e-10	6.70682e-08
TRIM2	-1.5968	6.79316e-10	6.92306e-08
LIMS2	-1.67095	6.84099e-10	6.95933e-08
G33960	-4.84498	6.88984e-10	6.99651e-08
PTPRE	1.3252	6.95745e-10	7.05257e-08
LAG3	2.76568	7.0115e-10	7.09471e-08
IL27RA	1.55208	7.06269e-10	7.13381e-08
CD74	1.42062	7.15688e-10	7.21614e-08
PPIF	1.12098	7.34877e-10	7.39651e-08
HTATIP2	0.725345	7.47731e-10	7.51258e-08
BIRC3	2.10431	7.51964e-10	7.53787e-08
TRBV3-1	3.38454	7.54855e-10	7.53787e-08
TRAV5	3.20712	7.55066e-10	7.53787e-08
OLR1	6.05319	7.5555e-10	7.53787e-08
WDR60	-0.807704	7.65291e-10	7.62168e-08
LYZ	2.53542	7.6944e-10	7.64961e-08
GMIP	1.69914	7.81011e-10	7.75109e-08
LTBP3	-0.998668	7.88059e-10	7.80742e-08
MAOA	-1.54452	8.06416e-10	7.97539e-08
ARL4C	1.40099	8.17024e-10	8.06627e-08
ZWINT	1.51084	8.27097e-10	8.15157e-08
C14orf132	-1.73497	8.36983e-10	8.23473e-08
CPXM1	1.60041	8.38436e-10	8.23478e-08
ARPC5	0.690125	8.54068e-10	8.37384e-08
ZBTB16	-2.37828	8.60298e-10	8.42041e-08
GLIPR2	0.600817	8.66286e-10	8.46445e-08
IFNG-AS1	5.77215	8.98904e-10	8.76809e-08
CNDP2	0.9454	9.11208e-10	8.87289e-08
C2	1.4924	9.17206e-10	8.91603e-08
BZW1	0.737988	9.24872e-10	8.97521e-08
RP1-39G22.7	-0.836035	9.29934e-10	9.00129e-08
TMEM229B	1.40512	9.30726e-10	9.00129e-08
PLAUR	1.37126	9.7323e-10	9.38127e-08
CDC42SE2	1.16521	9.73315e-10	9.38127e-08
THEMIS	2.27377	1.00152e-09	9.63679e-08
NTRK3	-2.1046	1.03006e-09	9.89471e-08
MAD2L1	1.35296	1.03804e-09	9.95448e-08
TLR2	1.59224	1.04215e-09	9.97708e-08
FBLN1	-2.09215	1.04677e-09	1.00045e-07
IGKC	2.65632	1.05063e-09	1.00194e-07
MYD88	1.19993	1.05186e-09	1.00194e-07
IL12B	7.28691	1.06484e-09	1.01261e-07
TPX2	1.60727	1.08336e-09	1.0285e-07
GTF3C6	0.854476	1.11026e-09	1.05228e-07
APOBEC3C	0.925125	1.1416e-09	1.08018e-07
IGHM	3.65315	1.15399e-09	1.0901e-07
GPR84	5.09822	1.17755e-09	1.11051e-07
MLKL	1.32656	1.21248e-09	1.14156e-07
CENPN	1.4341	1.21892e-09	1.14572e-07
GPSM3	1.85794	1.26197e-09	1.18423e-07
MCOLN2	2.4473	1.28812e-09	1.20678e-07
SLC15A3	1.16832	1.3172e-09	1.23199e-07
MIR155HG	3.01093	1.34251e-09	1.25361e-07
PDCD1LG2	1.04561	1.34672e-09	1.25548e-07
STAT4	1.64322	1.3495e-09	1.25601e-07
CLEC10A	1.78526	1.35632e-09	1.26029e-07
MIR4435-2HG	1.04022	1.36501e-09	1.2663e-07
P2RX4	0.644211	1.40058e-09	1.29718e-07
WLS	-0.861277	1.40773e-09	1.30168e-07
HAMP	5.7525	1.45955e-09	1.34741e-07
PSMB8-AS1	1.40598	1.46614e-09	1.35129e-07
GPRASP2	-1.21739	1.46932e-09	1.35204e-07
TUBA1C	1.31515	1.48301e-09	1.36181e-07
CDKN3	1.60518	1.48473e-09	1.36181e-07
PDLIM3	-2.31115	1.50638e-09	1.37944e-07
TACC3	1.64005	1.55448e-09	1.41991e-07
TNC	1.44513	1.55557e-09	1.41991e-07
SPRY1	-1.13945	1.56189e-09	1.4234e-07
CD52	2.01098	1.59485e-09	1.45111e-07
HLA-H	1.24883	1.59809e-09	1.45173e-07
SLC25A4	-1.4803	1.60392e-09	1.4547e-07
NLRC5	1.41553	1.62121e-09	1.46805e-07
CD38	5.15501	1.67334e-09	1.51151e-07
MS4A1	2.61	1.67453e-09	1.51151e-07
ID4	-1.5496	1.70403e-09	1.5357e-07
BLM	1.99547	1.72224e-09	1.54664e-07
CD40	1.14212	1.72398e-09	1.54664e-07
CCR1	1.88105	1.72432e-09	1.54664e-07
HEPHL1	4.86606	1.74889e-09	1.56621e-07
RAB5C	0.885057	1.75575e-09	1.56987e-07
GLDN	-1.59579	1.76379e-09	1.5746e-07
PI15	2.16265	1.76825e-09	1.5761e-07
CYP1B1	-1.68602	1.79008e-09	1.59306e-07
OSR2	-1.7977	1.79634e-09	1.59613e-07
TPM1	-1.73678	1.82356e-09	1.61779e-07
CES1	-2.37404	1.85346e-09	1.64176e-07
CD37	1.70721	1.88522e-09	1.66729e-07
BOC	-1.21566	1.89812e-09	1.6761e-07
FGR	1.35279	1.90746e-09	1.68173e-07
THSD4	-1.83667	1.92055e-09	1.69065e-07
KLRB1	2.18	1.93273e-09	1.69874e-07
LAMB2	-1.07565	1.94028e-09	1.70274e-07
IGLC2	7.2146	1.97173e-09	1.72768e-07
VOPP1	0.913951	2.04696e-09	1.79084e-07
CD209	1.71427	2.06655e-09	1.8052e-07
FLNC	-2.4919	2.07404e-09	1.80896e-07
RUFY4	4.7542	2.08043e-09	1.81175e-07
PHYHIP	-2.33403	2.09993e-09	1.82594e-07
KIAA1324L	-0.898426	2.11037e-09	1.83222e-07
PPP1R18	1.11728	2.12343e-09	1.84075e-07
STARD7	0.576702	2.13693e-09	1.84963e-07
PSMB2	0.76796	2.16197e-09	1.86847e-07
ARHGAP9	1.69468	2.166e-09	1.8691e-07
ABI3	1.5568	2.18644e-09	1.88388e-07
RCSD1	1.32373	2.19134e-09	1.88524e-07
LCE3E	4.62456	2.21378e-09	1.90168e-07
SYK	1.3283	2.21883e-09	1.90314e-07
TIGIT	3.72163	2.23149e-09	1.91112e-07
XLOC_008878	5.87307	2.2358e-09	1.91193e-07
TIMELESS	1.04631	2.24237e-09	1.91467e-07
PHTF1	0.682058	2.25292e-09	1.92079e-07
RP11-401P9.4	-2.13045	2.27667e-09	1.93814e-07
TGFB1I1	-1.32228	2.29813e-09	1.95348e-07
CHN1	1.25917	2.31535e-09	1.96518e-07
VAMP5	0.72935	2.327e-09	1.97212e-07
ERO1A	1.14068	2.34844e-09	1.98733e-07
GRB2	0.66305	2.35619e-09	1.99093e-07
MEI1	2.06449	2.3609e-09	1.99195e-07
TSPAN17	1.14167	2.36502e-09	1.99247e-07
PRR11	1.53114	2.38795e-09	2.00881e-07
ZNF677	-1.31348	2.51726e-09	2.11446e-07
CYTIP	2.21638	2.5635e-09	2.15013e-07
SGOL2	1.69932	2.57571e-09	2.15718e-07
CTNNA3	-4.8191	2.60938e-09	2.18217e-07
LMNB1	2.67157	2.62955e-09	2.19581e-07
STX11	1.31857	2.68402e-09	2.23801e-07
CECR1	1.71933	2.70151e-09	2.2493e-07
TCF7	1.61411	2.74641e-09	2.28333e-07
ZNF207	0.496906	2.76172e-09	2.28905e-07
NECAP2	0.791582	2.76441e-09	2.28905e-07
GRAP2	1.705	2.76536e-09	2.28905e-07
EMX2OS	-1.8256	2.80142e-09	2.31553e-07
CLEC2D	2.07286	2.8509e-09	2.35301e-07
STON1	-0.981542	2.94545e-09	2.42752e-07
GSTT1	-0.956483	2.95284e-09	2.43009e-07
EFHD2	1.1639	2.96033e-09	2.43273e-07
COCH	-2.51191	2.9699e-09	2.43708e-07
IRX2	-0.799357	3.04844e-09	2.49691e-07
TMEM176A	1.00642	3.0572e-09	2.49691e-07
MSX1	-1.56819	3.05892e-09	2.49691e-07
G3BP2	0.496779	3.06038e-09	2.49691e-07
DLGAP5	2.41669	3.06514e-09	2.49721e-07
PRKCQ	2.25471	3.17697e-09	2.58462e-07
2023-03-02	-1.31131	3.21851e-09	2.61467e-07
DENND1B	1.09815	3.26937e-09	2.6494e-07
C5orf56	0.681588	3.27058e-09	2.6494e-07
MARCKSL1	1.35046	3.28209e-09	2.65494e-07
FKBP9P1	-1.28633	3.28807e-09	2.65601e-07
PHKG1	-1.26429	3.30041e-09	2.65994e-07
CD28	2.60392	3.30229e-09	2.65994e-07
LACTB	0.840824	3.31945e-09	2.66997e-07
JUNB	1.2136	3.32518e-09	2.6708e-07
ZNF704	-1.7736	3.3377e-09	2.67708e-07
CTBP2	-0.57285	3.35906e-09	2.69042e-07
S100A7A	7.62587	3.53188e-09	2.82486e-07
TMEM25	-1.03546	3.54335e-09	2.83005e-07
SMC6	0.501712	3.56004e-09	2.8381e-07
PDCD1	3.06329	3.56341e-09	2.8381e-07
MYADM	-0.904493	3.58419e-09	2.85066e-07
UBA7	0.903712	3.59221e-09	2.85305e-07
SDC2	-1.26062	3.607e-09	2.8608e-07
CLEC4E	2.71041	3.64275e-09	2.88513e-07
CACNA2D1	-1.03425	3.68766e-09	2.91372e-07
THEM4	0.73299	3.68909e-09	2.91372e-07
RGS10	1.29361	3.71407e-09	2.92937e-07
CYBA	1.32594	3.74953e-09	2.95325e-07
ZNF683	2.16244	3.79326e-09	2.98356e-07
TNIP2	0.672097	3.88661e-09	3.05276e-07
CD69	2.24203	3.91546e-09	3.07118e-07
BMPR1A	-0.940937	3.98002e-09	3.11752e-07
KIAA1549	-2.14332	4.02527e-09	3.14863e-07
NNAT	-3.69535	4.03489e-09	3.15181e-07
HJURP	2.25198	4.08876e-09	3.1884e-07
NUP210	1.9714	4.09294e-09	3.1884e-07
HSPA8	0.736518	4.12266e-09	3.20716e-07
MS4A7	1.55301	4.1413e-09	3.21726e-07
RP4-529N6.2	4.3277	4.20056e-09	3.25885e-07
LINC01272	2.04839	4.26496e-09	3.3043e-07
DDAH1	-1.14121	4.31228e-09	3.33641e-07
DIXDC1	-1.41993	4.3266e-09	3.34294e-07
TLR7	1.9255	4.34191e-09	3.35022e-07
MATN2	-1.05925	4.36514e-09	3.36358e-07
LST1	1.46173	4.3963e-09	3.38301e-07
NFIB	-1.56976	4.43373e-09	3.4072e-07
FGD4	-0.695059	4.45478e-09	3.41876e-07
PPP1CA	0.841792	4.49074e-09	3.44171e-07
YIPF1	0.837588	4.50401e-09	3.44723e-07
PARD3B	-1.04003	4.55981e-09	3.48525e-07
CRTAM	2.95113	4.56986e-09	3.48825e-07
FCGR2A	1.47153	4.61043e-09	3.5145e-07
CD5	2.41442	4.63398e-09	3.52772e-07
XKR4	-1.98302	4.67669e-09	3.55547e-07
TAPBP	1.00208	4.72308e-09	3.58594e-07
FZD7	-1.80918	4.74775e-09	3.59987e-07
LAMP3	2.65629	4.75849e-09	3.60321e-07
TRAV29DV5	2.80494	4.80706e-09	3.63514e-07
GNGT2	2.06671	4.94769e-09	3.72786e-07
ITGAX	1.99229	4.9481e-09	3.72786e-07
SLC16A12	-2.86582	4.95449e-09	3.72786e-07
GPR132	2.37426	4.95588e-09	3.72786e-07
HMHA1	1.55055	4.97157e-09	3.73472e-07
MVP	0.579134	5.07821e-09	3.8098e-07
ICAM1	1.07777	5.1696e-09	3.87325e-07
RNF213	1.21632	5.21431e-09	3.9016e-07
RCAN2	-1.24372	5.36846e-09	4.01167e-07
MARS	0.686733	5.55548e-09	4.14598e-07
MSL3	0.822637	5.5717e-09	4.15263e-07
REEP2	-1.68883	5.65507e-09	4.20555e-07
MSRB3	-1.62286	5.6575e-09	4.20555e-07
RASAL3	1.94831	5.72072e-09	4.247e-07
SFXN1	1.08753	5.74649e-09	4.26057e-07
FAM189A2	-2.45182	5.85513e-09	4.33546e-07
SDPR	-1.60644	5.96712e-09	4.41264e-07
PTPN2	1.02456	5.98483e-09	4.41999e-07
PKD1P6	-1.25436	6.02289e-09	4.44233e-07
UCP2	1.5863	6.24753e-09	4.59832e-07
ZNF101	1.56921	6.25055e-09	4.59832e-07
PTPN7	2.30091	6.30858e-09	4.63501e-07
IL36G	2.97703	6.53651e-09	4.79628e-07
IFI35	1.33379	6.56165e-09	4.80852e-07
NAIP	1.86151	6.64596e-09	4.86404e-07
NPIPP1	-1.45205	6.66675e-09	4.87298e-07
SFRP5	-3.47368	6.74506e-09	4.92389e-07
CTSF	-1.30223	6.94823e-09	5.06571e-07
NUB1	1.02411	6.99836e-09	5.09572e-07
LYN	1.34797	7.01641e-09	5.10233e-07
RP11-258C19.7	-1.25978	7.05727e-09	5.11653e-07
LONRF2	-2.93332	7.06046e-09	5.11653e-07
DBF4	1.29756	7.06293e-09	5.11653e-07
YAP1	-0.733167	7.2209e-09	5.22431e-07
RP11-23J18.1	1.8024	7.23838e-09	5.23031e-07
ATG4A	0.642322	7.24911e-09	5.23141e-07
NAPSB	2.10452	7.30114e-09	5.26228e-07
CPVL	1.24477	7.33939e-09	5.28316e-07
PCED1B-AS1	1.94991	7.3713e-09	5.29941e-07
LINC00158	5.45057	7.38212e-09	5.30049e-07
DOCK10	1.61631	7.55693e-09	5.41917e-07
ZSCAN18	-1.49981	7.9526e-09	5.67957e-07
KCNK10	5.91355	7.96423e-09	5.67957e-07
GPC6	-1.76715	7.96988e-09	5.67957e-07
TOP2A	1.81474	7.9828e-09	5.67957e-07
GFRA1	-1.42917	7.98465e-09	5.67957e-07
MEIS2	-1.42587	7.98778e-09	5.67957e-07
LEF1	1.61656	7.98998e-09	5.67957e-07
PTPN6	1.41914	8.12889e-09	5.7711e-07
CCL19	2.32844	8.1555e-09	5.78278e-07
USP15	0.647581	8.21639e-09	5.8187e-07
TRANK1	1.08823	8.30448e-09	5.86832e-07
PNLIPRP3	-1.80709	8.31543e-09	5.86832e-07
BTLA	2.80234	8.32212e-09	5.86832e-07
APBB2	-0.822791	8.32774e-09	5.86832e-07
BCAT2	-0.638853	8.46601e-09	5.95837e-07
RP1-28O10.1	-3.01843	8.49086e-09	5.96847e-07
EVI2B	1.67661	8.55741e-09	6.00783e-07
CCDC129	-3.98625	8.61552e-09	6.04117e-07
INA	5.49696	8.6772e-09	6.07693e-07
PGM2	1.09672	8.83542e-09	6.18012e-07
ADAR	0.821733	8.90452e-09	6.22081e-07
GZMM	2.50376	8.98229e-09	6.26743e-07
ZNF395	-0.91249	9.01592e-09	6.28319e-07
CHIT1	5.03998	9.20036e-09	6.40388e-07
PLA1A	2.09863	9.38091e-09	6.52157e-07
ZAP70	2.13084	9.51375e-09	6.60584e-07
PSTPIP1	1.64518	9.61475e-09	6.66783e-07
CXCL16	1.48466	9.63644e-09	6.67473e-07
TRPV2	1.0226	9.74198e-09	6.73962e-07
C17orf51	-1.18156	9.835e-09	6.79571e-07
LIMK1	1.10387	9.99861e-09	6.90037e-07
ARPC2	0.995283	1.00146e-08	6.903e-07
VAV1	1.63828	1.00354e-08	6.90896e-07
SLA	1.73073	1.01781e-08	6.99867e-07
SPCS3	0.698622	1.01903e-08	6.99867e-07
CYP2S1	2.08221	1.02185e-08	7.0026e-07
ARHGAP15	1.46408	1.02279e-08	7.0026e-07
FA2H	-2.20661	1.02329e-08	7.0026e-07
ILF3-AS1	-0.723071	1.03711e-08	7.08859e-07
ABCB4	-1.12043	1.04012e-08	7.10064e-07
PNP	1.20831	1.04699e-08	7.13899e-07
PSMA3	0.662036	1.04861e-08	7.14146e-07
BTC	-1.93089	1.0514e-08	7.15193e-07
VAC14	0.902152	1.05349e-08	7.15753e-07
PSMC4	0.620247	1.07596e-08	7.30153e-07
G41064	-5.23922	1.09484e-08	7.42076e-07
CCL2	1.67484	1.12692e-08	7.62911e-07
CCT6A	0.655362	1.12925e-08	7.63582e-07
C1QA	1.68112	1.13421e-08	7.66024e-07
TARS	0.604215	1.13764e-08	7.67425e-07
MAP1B	-1.6052	1.14622e-08	7.72302e-07
BIRC5	1.87418	1.16004e-08	7.80689e-07
FHL1	-2.12228	1.18151e-08	7.94197e-07
DAG1	-0.72923	1.19112e-08	7.99707e-07
CD86	1.98807	1.20492e-08	8.0802e-07
TIMP3	-1.97412	1.20904e-08	8.09826e-07
DONSON	0.739234	1.21498e-08	8.12848e-07
SPRR1B	3.64432	1.21957e-08	8.14962e-07
TNFRSF17	4.54651	1.23506e-08	8.24347e-07
KMO	2.9235	1.2434e-08	8.2894e-07
ULBP2	3.11239	1.25891e-08	8.38299e-07
PPP1R14A	-1.94187	1.26561e-08	8.41772e-07
CYTH4	1.39023	1.27232e-08	8.44258e-07
SCARA5	-2.38949	1.28995e-08	8.54963e-07
GALM	1.19497	1.30202e-08	8.61609e-07
SOX13	-1.78816	1.30301e-08	8.61609e-07
ZBTB4	-0.778135	1.31298e-08	8.67194e-07
PCDHB16	-2.28141	1.32067e-08	8.70905e-07
NPL	1.5337	1.32166e-08	8.70905e-07
ERAP1	0.714159	1.32553e-08	8.72441e-07
ATG3	0.666289	1.36782e-08	8.99116e-07
SUSD2	-1.1799	1.36922e-08	8.99116e-07
XCL2	3.05533	1.3759e-08	9.02458e-07
RIC3	-1.01075	1.37793e-08	9.02751e-07
VASP	0.55759	1.38524e-08	9.06493e-07
TUSC1	-0.592802	1.39372e-08	9.10997e-07
NUAK1	-1.21745	1.39604e-08	9.11467e-07
MAN2B1	1.19117	1.40925e-08	9.19036e-07
SPRR2E	3.34445	1.42047e-08	9.25287e-07
AC008440.10	-2.46271	1.42744e-08	9.28767e-07
KBTBD6	-0.697967	1.4297e-08	9.29172e-07
SP110	1.11592	1.45776e-08	9.4633e-07
ZBTB47	-1.29573	1.46447e-08	9.49599e-07
TRAV17	2.71977	1.47964e-08	9.58342e-07
LINC01515	-1.33618	1.49108e-08	9.64656e-07
RAC2	1.85485	1.51329e-08	9.77912e-07
EMCN	-1.29752	1.55163e-08	1.00155e-06
IGHG3	4.45568	1.58852e-08	1.0242e-06
GPC4	-1.8215	1.60652e-08	1.03463e-06
TRBV27	2.97246	1.6252e-08	1.04548e-06
KB-1460A1.5	-1.83924	1.62892e-08	1.04669e-06
TMPO	0.807513	1.64803e-08	1.05777e-06
ALOX5AP	1.5612	1.65075e-08	1.05832e-06
USP54	-1.15493	1.66065e-08	1.06347e-06
IGHGP	5.20792	1.69918e-08	1.08692e-06
SLC27A3	0.558052	1.71569e-08	1.0954e-06
GGCT	1.42719	1.71629e-08	1.0954e-06
SYN2	-3.05888	1.73506e-08	1.10475e-06
NUDT10	-2.72933	1.7358e-08	1.10475e-06
C14orf28	-0.948896	1.73677e-08	1.10475e-06
TRAV12-3	2.57151	1.75955e-08	1.118e-06
MLLT1	-0.775118	1.76354e-08	1.11927e-06
CAMK2N1	-1.83163	1.77976e-08	1.12767e-06
NDNF	-2.32095	1.78203e-08	1.12767e-06
GSTO1	0.790648	1.78271e-08	1.12767e-06
PTPRF	-1.18694	1.78847e-08	1.13005e-06
SLC12A3	5.87597	1.79261e-08	1.13141e-06
EZH2	1.36816	1.83343e-08	1.15589e-06
CENPE	1.29856	1.83647e-08	1.15653e-06
ANKRD44	1.21302	1.84777e-08	1.16236e-06
NOL8	0.403336	1.85e-08	1.16248e-06
TSPAN6	-1.01019	1.85661e-08	1.16534e-06
AQP7	-3.01463	1.88234e-08	1.18019e-06
ZBED2	2.6245	1.88803e-08	1.18191e-06
DNAJA1	0.611673	1.88925e-08	1.18191e-06
ATP6V1B2	0.866103	1.91939e-08	1.19945e-06
PLCB1	-1.29688	1.93247e-08	1.2063e-06
IGKV3-15	4.54637	1.93657e-08	1.20753e-06
SLC9A2	-4.1838	1.9457e-08	1.2119e-06
PSMC2	0.531253	1.99434e-08	1.24083e-06
RERG	-1.55089	2.00034e-08	1.24321e-06
DNMT1	0.697244	2.01208e-08	1.24914e-06
GTSE1	1.72162	2.02338e-08	1.25478e-06
AEN	0.942272	2.02751e-08	1.25597e-06
PDK4	-2.41693	2.03232e-08	1.25666e-06
C3orf38	0.70477	2.03303e-08	1.25666e-06
RGMB	-0.760716	2.11699e-08	1.30599e-06
DCK	0.803779	2.11744e-08	1.30599e-06
SATB1-AS1	3.86106	2.1256e-08	1.30961e-06
GABRB2	-5.14494	2.12809e-08	1.30972e-06
LINC01023	-1.4752	2.16074e-08	1.32838e-06
SPTBN1	-1.09529	2.16664e-08	1.33056e-06
CD6	2.19766	2.17081e-08	1.33104e-06
LCE3A	5.88292	2.1721e-08	1.33104e-06
ANO3	-3.81289	2.17629e-08	1.33218e-06
PYGM	-2.55993	2.22123e-08	1.35744e-06
RYK	-0.584817	2.22233e-08	1.35744e-06
PLK1	2.03722	2.23122e-08	1.3614e-06
MREG	1.34647	2.24151e-08	1.36622e-06
GPRIN3	1.54304	2.29512e-08	1.39739e-06
CYB561D2	0.88856	2.31536e-08	1.40821e-06
RNF19B	1.23623	2.42217e-08	1.4716e-06
RP11-290F5.1	4.356	2.45478e-08	1.48982e-06
CDCA8	1.35968	2.502e-08	1.51686e-06
LMCD1	-0.964288	2.51338e-08	1.52213e-06
SAE1	0.365658	2.51884e-08	1.52382e-06
DGAT2	-1.71979	2.52361e-08	1.52495e-06
MFGE8	-0.964457	2.52799e-08	1.52495e-06
RBPMS	-1.62507	2.52876e-08	1.52495e-06
GPRC5C	-1.30325	2.53919e-08	1.52962e-06
HOXC-AS1	-2.4781	2.55808e-08	1.53937e-06
USP18	1.72834	2.57815e-08	1.54981e-06
GSTM3	-1.25163	2.58822e-08	1.55422e-06
FLVCR2	1.63895	2.61849e-08	1.57048e-06
PSMA5	1.09267	2.62083e-08	1.57048e-06
FAM78A	1.84893	2.63604e-08	1.57793e-06
GPAM	-2.3527	2.66951e-08	1.59629e-06
TRBV7-8	2.97558	2.67802e-08	1.5997e-06
XLOC_007053	3.49318	2.70549e-08	1.61441e-06
NINJ2	0.80961	2.77168e-08	1.6521e-06
XCL1	2.8296	2.77446e-08	1.6521e-06
EGFR	-1.0157	2.78905e-08	1.65757e-06
UTP6	0.435702	2.78949e-08	1.65757e-06
FAM13A	-1.29943	2.7942e-08	1.65864e-06
PTGIS	-1.87105	2.80865e-08	1.66548e-06
KCNJ15	1.43081	2.82169e-08	1.67032e-06
TNF	2.4844	2.82269e-08	1.67032e-06
ARMCX1	-1.11308	2.92259e-08	1.72764e-06
TRABD2A	1.31878	2.93047e-08	1.7305e-06
LACC1	0.933866	2.93453e-08	1.7311e-06
TSPAN33	1.43284	2.94417e-08	1.73499e-06
PGRMC1	-0.609268	2.96188e-08	1.74361e-06
G230	3.78028	2.97321e-08	1.74848e-06
CKS2	1.58417	2.98649e-08	1.75447e-06
CALR	0.679892	2.99243e-08	1.75615e-06
RASGRP1	2.06512	3.00161e-08	1.75972e-06
LAMA5	-1.17938	3.00843e-08	1.7619e-06
UBE2T	1.41946	3.01973e-08	1.7667e-06
WFDC3	-3.40033	3.0246e-08	1.76773e-06
KYNU	2.13839	3.03637e-08	1.77279e-06
PSMD14	0.685842	3.05704e-08	1.78302e-06
RTKN2	2.548	3.0778e-08	1.79329e-06
PCNA	0.720013	3.08633e-08	1.79642e-06
IL10	2.93753	3.09658e-08	1.80054e-06
ATP11B	0.726169	3.1198e-08	1.81219e-06
DTHD1	5.35835	3.12375e-08	1.81264e-06
GRIA4	-4.80896	3.14044e-08	1.82008e-06
CNTFR	-3.23142	3.14299e-08	1.82008e-06
SUB1	0.778149	3.15192e-08	1.8234e-06
NRXN1	-2.10174	3.17006e-08	1.83129e-06
TRAV27	3.01379	3.172e-08	1.83129e-06
MPHOSPH9	1.02506	3.1885e-08	1.83895e-06
RASSF4	1.19906	3.2583e-08	1.8773e-06
RGS19	1.26777	3.28442e-08	1.89044e-06
SSTR1	-2.20261	3.28901e-08	1.89116e-06
OLFM1	-0.920788	3.31328e-08	1.9017e-06
NR3C2	-1.88805	3.31691e-08	1.9017e-06
TRAF3	1.03193	3.31737e-08	1.9017e-06
PIP4K2B	-0.52917	3.33632e-08	1.91064e-06
OSR1	-2.29835	3.4025e-08	1.94658e-06
TNNC2	-1.56874	3.44362e-08	1.96812e-06
KARS	0.56382	3.45221e-08	1.97105e-06
CYP4X1	-1.49189	3.51588e-08	2.00539e-06
SAMHD1	0.774223	3.53485e-08	2.0124e-06
UBE2E1	1.07183	3.53524e-08	2.0124e-06
SLCO2B1	1.07831	3.56491e-08	2.02726e-06
LOXL4	-1.84659	3.57447e-08	2.03066e-06
SEMA3D	-2.23322	3.58088e-08	2.03227e-06
CMTM7	0.932182	3.61996e-08	2.0524e-06
FGD2	1.6545	3.65181e-08	2.06748e-06
GREM2	-1.97664	3.65382e-08	2.06748e-06
FCER1G	1.52876	3.68805e-08	2.08478e-06
HOXC10	-1.19932	3.72287e-08	2.10237e-06
NOTCH2	-0.607829	3.74125e-08	2.11029e-06
ITGA4	1.59837	3.74432e-08	2.11029e-06
RAB8B	0.783678	3.76837e-08	2.12174e-06
TMEM47	-1.6407	3.79849e-08	2.13658e-06
HLF	-1.33491	3.85128e-08	2.16414e-06
MS4A6A	1.5216	3.88276e-08	2.17967e-06
TESPA1	1.47896	3.90306e-08	2.18891e-06
PPARG	-2.14875	3.94595e-08	2.20993e-06
WASF3	-1.33291	3.94831e-08	2.20993e-06
UBD	3.9935	3.96913e-08	2.2194e-06
SGOL1	1.9193	4.0096e-08	2.23982e-06
NBL1	-1.03162	4.0276e-08	2.24767e-06
BID	0.99591	4.04129e-08	2.2531e-06
RP13-1032I1.7	-1.16665	4.0477e-08	2.25446e-06
TMEM129	-0.536182	4.05351e-08	2.25549e-06
B3GALT5	-3.92537	4.06151e-08	2.25773e-06
ZNRF2	0.956338	4.16203e-08	2.31135e-06
GSTM2	-1.44511	4.18296e-08	2.32071e-06
NUSAP1	1.55876	4.22386e-08	2.34112e-06
TRIL	-1.41193	4.27544e-08	2.36739e-06
TNXB	-2.44236	4.30861e-08	2.38344e-06
BTNL9	-2.21529	4.33459e-08	2.39548e-06
SSC5D	-2.1418	4.33967e-08	2.39596e-06
ITGA9-AS1	-1.54439	4.40542e-08	2.4299e-06
RAB26	-1.85351	4.47599e-08	2.4659e-06
PWAR6	-1.94314	4.47935e-08	2.4659e-06
PLSCR4	-1.20428	4.4946e-08	2.4719e-06
CHST11	1.75026	4.55229e-08	2.49927e-06
CTSH	0.984976	4.55315e-08	2.49927e-06
SERTAD4-AS1	-1.4606	4.59448e-08	2.51826e-06
FUT7	2.6957	4.59782e-08	2.51826e-06
GIMAP2	1.09368	4.60104e-08	2.51826e-06
PTPRO	2.07719	4.62944e-08	2.53137e-06
LINC01480	2.92501	4.64491e-08	2.53555e-06
SSPN	-1.41979	4.64601e-08	2.53555e-06
AKR1B10	4.13449	4.68305e-08	2.55332e-06
CARD16	1.34387	4.69386e-08	2.55676e-06
C17orf62	0.78555	4.74144e-08	2.57997e-06
ENPP5	-2.31362	4.74555e-08	2.57997e-06
DLC1	-1.05042	4.75543e-08	2.58287e-06
DNASE1L3	1.24029	4.76354e-08	2.58481e-06
FAS	0.943356	4.80133e-08	2.60284e-06
PAMR1	-1.93508	4.85944e-08	2.63183e-06
MACROD2	-1.59916	4.86912e-08	2.63304e-06
ZNF273	-0.839758	4.87095e-08	2.63304e-06
LARP6	-1.58391	4.9166e-08	2.6552e-06
LONRF1	-0.714234	4.95883e-08	2.67546e-06
HLA-DOA	1.63206	4.96986e-08	2.67887e-06
BATF3	1.80417	5.02977e-08	2.70434e-06
PIK3R1	-1.01016	5.03045e-08	2.70434e-06
MPZL2	1.46996	5.03531e-08	2.70434e-06
ASCC3	0.664134	5.03614e-08	2.70434e-06
TOB2	-0.562242	5.0576e-08	2.71331e-06
TCF7L2	-1.62496	5.08752e-08	2.72679e-06
STK17B	1.27902	5.14096e-08	2.75284e-06
MYBPC1	-4.34338	5.15126e-08	2.75576e-06
AC092580.4	2.16622	5.16921e-08	2.76276e-06
TF	-3.08662	5.26448e-08	2.81104e-06
FOXP2	-1.251	5.30484e-08	2.82993e-06
TRAV12-2	3.16877	5.38551e-08	2.87027e-06
WNT11	-1.91279	5.43476e-08	2.89381e-06
SLC27A6	-4.00354	5.52663e-08	2.93997e-06
CRNDE	-1.0238	5.56067e-08	2.95531e-06
NAALADL2	-1.72034	5.57107e-08	2.95808e-06
FGF14	-2.38387	5.63522e-08	2.98935e-06
FUOM	1.07276	5.67058e-08	3.0053e-06
RCC2	0.875065	5.67642e-08	3.0056e-06
AOC3	-2.16828	5.75677e-08	3.0453e-06
WASF2	-0.462816	5.79638e-08	3.06341e-06
NFAM1	1.25281	5.82969e-08	3.07815e-06
TMEM38A	-2.0774	5.84633e-08	3.08407e-06
CEP68	-0.74066	6.05175e-08	3.18948e-06
MAP4K1	1.7528	6.05908e-08	3.19039e-06
TPPP	-1.47034	6.13988e-08	3.22994e-06
RAB27A	0.98299	6.22858e-08	3.27113e-06
SKAP1	1.65804	6.22969e-08	3.27113e-06
SPI1	1.50092	6.25725e-08	3.28257e-06
CTSW	1.81151	6.27185e-08	3.2872e-06
TRAV16	3.64878	6.29518e-08	3.29512e-06
AVPR2	-1.98159	6.29854e-08	3.29512e-06
ZNF667-AS1	-1.48465	6.31061e-08	3.29839e-06
ACAP1	1.71463	6.36437e-08	3.32344e-06
CD79A	2.85231	6.3776e-08	3.3273e-06
FCRL3	5.22024	6.4346e-08	3.35396e-06
CFL2	-1.3825	6.46236e-08	3.36534e-06
PEG3	-2.79308	6.50038e-08	3.38013e-06
TRG-AS1	2.5637	6.50265e-08	3.38013e-06
ACADL	-2.90492	6.51068e-08	3.38121e-06
SH2B3	0.93768	6.52685e-08	3.38652e-06
DUSP2	2.19868	6.55521e-08	3.39813e-06
THSD7A	-1.23429	6.57169e-08	3.40357e-06
NUF2	1.87509	6.60686e-08	3.41868e-06
CCND1	-0.690429	6.6949e-08	3.46066e-06
GK	1.30412	6.70017e-08	3.46066e-06
PSD3	-1.04864	6.70927e-08	3.46221e-06
CCT5	0.614585	6.72937e-08	3.46944e-06
FAM96A	0.907434	6.74959e-08	3.47489e-06
SNX8	0.825704	6.75216e-08	3.47489e-06
RP11-527N22.2	4.47585	6.85359e-08	3.5239e-06
CAMK2B	-2.92419	6.85981e-08	3.52391e-06
ZNFX1	0.712831	6.87593e-08	3.529e-06
CDCA3	1.57731	6.91289e-08	3.54242e-06
TMEM102	1.2529	6.91453e-08	3.54242e-06
ICAM3	2.49148	6.93292e-08	3.54751e-06
IDO2	3.83763	6.93694e-08	3.54751e-06
TRAV2	3.59937	6.97265e-08	3.56257e-06
BUB1	2.54482	7.04052e-08	3.59401e-06
AC133644.2	2.64475	7.05374e-08	3.59486e-06
CD34	-1.58814	7.0573e-08	3.59486e-06
RP11-274E7.2	2.42681	7.06114e-08	3.59486e-06
AAMDC	-0.976306	7.13568e-08	3.62956e-06
CAV1	-0.883617	7.15007e-08	3.63363e-06
ACOT7	1.53552	7.17338e-08	3.64222e-06
SCGB1D2	-6.01405	7.21886e-08	3.66204e-06
AC006129.2	2.40501	7.22549e-08	3.66214e-06
SPRY2	-1.30378	7.25823e-08	3.67546e-06
SRA1	0.708391	7.31964e-08	3.7005e-06
TRBV24-1	2.90214	7.3207e-08	3.7005e-06
RAP1GDS1	0.708821	7.32844e-08	3.70112e-06
PFKM	-0.602374	7.35244e-08	3.70995e-06
RGL4	2.59827	7.48603e-08	3.77401e-06
SPIB	3.84636	7.49461e-08	3.77499e-06
TRAV14DV4	2.99452	7.50569e-08	3.77722e-06
2023-09-01	1.96862	7.54964e-08	3.79598e-06
LILRB2	1.75071	7.57535e-08	3.80545e-06
ACSL5	1.00046	7.58604e-08	3.80545e-06
CAP1	0.591214	7.58854e-08	3.80545e-06
DZIP1L	-1.11876	7.61026e-08	3.81297e-06
TCF7L1	-1.52563	7.67628e-08	3.84267e-06
LYPLA2	0.722196	7.72779e-08	3.86505e-06
MMRN2	-1.07584	7.74583e-08	3.87067e-06
SLC43A2	0.85173	7.76585e-08	3.87726e-06
CTD-2626G11.2	-3.14286	7.8054e-08	3.89359e-06
GLRX	0.915831	7.82195e-08	3.89843e-06
HSPA4	0.780209	7.94619e-08	3.95549e-06
LINC00950	-4.13471	7.95605e-08	3.95549e-06
ANG	-1.1556	7.95769e-08	3.95549e-06
ATP9A	-1.11304	7.96426e-08	3.95549e-06
FAM107B	0.822234	7.97545e-08	3.95759e-06
RP11-1399P15.1	3.49866	7.99459e-08	3.96363e-06
FRZB	-1.51645	8.07702e-08	4.00101e-06
SELENBP1	-1.38067	8.08838e-08	4.00315e-06
GPR183	1.66189	8.12418e-08	4.01737e-06
MAPKAPK3	0.933153	8.18889e-08	4.04433e-06
LRIG1	-1.04631	8.19291e-08	4.04433e-06
IGLC3	5.25229	8.20876e-08	4.04864e-06
SPC25	1.66912	8.24249e-08	4.06175e-06
FIBIN	-2.01916	8.3438e-08	4.10811e-06
DDAH2	-0.950952	8.37011e-08	4.1175e-06
NTRK1	4.95407	8.38965e-08	4.12355e-06
MCAM	-1.3893	8.40995e-08	4.12995e-06
UNC93B1	0.777226	8.4515e-08	4.14678e-06
DHX58	1.25628	8.46303e-08	4.14885e-06
NEURL1B	-0.957052	8.55608e-08	4.19086e-06
RFX2	-0.827634	8.60025e-08	4.20887e-06
PRR13	0.702267	8.63643e-08	4.22294e-06
RP11-553A21.3	-1.59321	8.69303e-08	4.24697e-06
CLEC14A	-0.902685	8.73951e-08	4.266e-06
RP11-1018N14.5	5.55329	8.94759e-08	4.36383e-06
APOBEC3B	1.64636	9.01227e-08	4.39161e-06
HHATL	-4.31413	9.1585e-08	4.45905e-06
SNX11	0.734139	9.19849e-08	4.47468e-06
DOCK8	1.49885	9.21999e-08	4.48131e-06
ARHGEF26	-1.2563	9.23971e-08	4.48706e-06
HMGB2	0.687339	9.3533e-08	4.53835e-06
TNFSF14	1.64763	9.38013e-08	4.54748e-06
APOBEC3D	1.66815	9.43187e-08	4.56867e-06
SMC4	0.767492	9.47113e-08	4.58379e-06
PUDP	0.901238	9.63123e-08	4.65731e-06
BRMS1	0.65045	9.67567e-08	4.67482e-06
SNX6	0.553694	9.70991e-08	4.68404e-06
MCOLN3	-1.45214	9.71123e-08	4.68404e-06
RNF4	0.432959	9.73285e-08	4.69049e-06
ZNF831	2.5302	9.8082e-08	4.7228e-06
CYP1A1	-4.84587	9.91372e-08	4.76957e-06
PRELID1	0.979903	1.00319e-07	4.82163e-06
SIGLEC10	2.80765	1.00389e-07	4.82163e-06
SBSPON	-2.22897	1.00622e-07	4.82873e-06
CCL8	3.24403	1.01111e-07	4.84815e-06
MYO7A	1.39647	1.01876e-07	4.8807e-06
HMGN2	0.484776	1.04119e-07	4.98398e-06
CSK	1.26778	1.04303e-07	4.98855e-06
CHADL	-1.58127	1.04793e-07	5.00777e-06
LINC01278	-1.07203	1.04886e-07	5.00802e-06
PTRF	-0.98596	1.0549e-07	5.03263e-06
HCFC1R1	-0.759751	1.06082e-07	5.0551e-06
MFNG	0.989839	1.06139e-07	5.0551e-06
PDZK1IP1	2.00932	1.0632e-07	5.05947e-06
ISM1	-1.80843	1.06522e-07	5.06489e-06
SHMT2	0.767853	1.0827e-07	5.14366e-06
PNPLA7	-1.53553	1.08927e-07	5.1706e-06
MOB1A	0.594554	1.12922e-07	5.35573e-06
TFAP2B	-1.77389	1.13596e-07	5.3832e-06
FBXO32	-1.16619	1.13771e-07	5.38704e-06
KLHDC7B	3.16961	1.14169e-07	5.40137e-06
LGR4	-1.15672	1.15372e-07	5.44921e-06
FAM111B	1.63662	1.15458e-07	5.44921e-06
ADRBK1	0.840664	1.15468e-07	5.44921e-06
KRT6B	3.23849	1.15963e-07	5.46806e-06
DBN1	-1.64262	1.16308e-07	5.47975e-06
FAM105A	1.11187	1.16415e-07	5.48029e-06
RAVER2	-1.34625	1.16926e-07	5.49976e-06
BATF2	2.42479	1.19258e-07	5.60482e-06
AMICA1	1.68819	1.20698e-07	5.66783e-06
CFL1	0.785449	1.20942e-07	5.67461e-06
2023-09-06	1.0018	1.21141e-07	5.67924e-06
HCG11	-0.853227	1.21544e-07	5.69344e-06
EXOSC9	0.665896	1.23105e-07	5.76182e-06
RAB11FIP1	1.04468	1.24804e-07	5.8324e-06
CTD-2647L4.4	-0.544365	1.24818e-07	5.8324e-06
H2AFZ	0.815473	1.2524e-07	5.84729e-06
PAM	-0.958288	1.25462e-07	5.85286e-06
ARPC3	0.938393	1.25634e-07	5.85608e-06
C3orf70	-2.09182	1.25916e-07	5.86442e-06
DHCR7	-0.989239	1.26892e-07	5.90506e-06
RASSF5	1.39441	1.27874e-07	5.94587e-06
PCOLCE2	-2.32319	1.29471e-07	6.01524e-06
CRY2	-0.972513	1.29948e-07	6.03244e-06
GPRIN1	2.78846	1.32112e-07	6.12792e-06
RUNX2	1.48877	1.32574e-07	6.14431e-06
TRAF2	0.913644	1.34636e-07	6.23481e-06
PLIN1	-5.35954	1.35197e-07	6.2557e-06
TRBV19	2.5082	1.35309e-07	6.25577e-06
GPR65	2.09758	1.36267e-07	6.29497e-06
ADAP2	1.09939	1.37194e-07	6.33265e-06
NFKB2	1.30955	1.37387e-07	6.33639e-06
CD151	-0.798325	1.40287e-07	6.4649e-06
CYP24A1	4.08737	1.42855e-07	6.57261e-06
TRPV6	-1.72499	1.44203e-07	6.62423e-06
FGF14-AS2	-1.31716	1.44272e-07	6.62423e-06
JAM3	-0.857043	1.44327e-07	6.62423e-06
CCM2	0.725286	1.45266e-07	6.66195e-06
EIF4A3	0.720777	1.4577e-07	6.67969e-06
CENPF	1.22456	1.47732e-07	6.75913e-06
DDX39A	0.85903	1.47741e-07	6.75913e-06
MT1F	1.19388	1.49915e-07	6.85305e-06
RUVBL1	0.781316	1.50805e-07	6.88823e-06
TCEAL4	-0.628586	1.52601e-07	6.96465e-06
HMGCS2	-4.73869	1.52964e-07	6.97562e-06
SEL1L3	1.4816	1.53972e-07	7.01598e-06
TRAV8-1	3.39522	1.54538e-07	7.03444e-06
HUNK	-1.59679	1.54698e-07	7.03444e-06
TNFSF4	1.85378	1.54749e-07	7.03444e-06
PRR5L	1.14196	1.56554e-07	7.11083e-06
EDAR	-4.29811	1.56732e-07	7.11321e-06
CENPW	0.790113	1.58295e-07	7.17844e-06
C11orf21	1.75006	1.58639e-07	7.18832e-06
SLC7A7	0.968725	1.59443e-07	7.21899e-06
CCDC167	1.10721	1.59651e-07	7.22263e-06
AR	-1.49837	1.60398e-07	7.25069e-06
PCDHGA6	-1.66582	1.61114e-07	7.27726e-06
PRDM1	1.52725	1.61676e-07	7.29684e-06
UNC13D	1.22461	1.61907e-07	7.30146e-06
RAD51AP1	1.37618	1.64312e-07	7.40407e-06
SLC25A37	-0.885212	1.65108e-07	7.43073e-06
TJP1	-0.644582	1.65165e-07	7.43073e-06
HRH2	1.10129	1.66918e-07	7.50368e-06
EVL	1.27839	1.67104e-07	7.5061e-06
VTCN1	-5.03879	1.68265e-07	7.55226e-06
TMEM156	2.26172	1.69593e-07	7.6019e-06
VASN	-1.16505	1.69638e-07	7.6019e-06
CASP3	1.05561	1.70352e-07	7.62788e-06
TMX1	0.594043	1.70988e-07	7.65032e-06
FMNL1	1.14501	1.71361e-07	7.661e-06
IL17D	-2.1321	1.72175e-07	7.69135e-06
TRAV9-2	2.30815	1.76052e-07	7.85834e-06
POU2F2	1.18262	1.76581e-07	7.8758e-06
THRSP	-5.45739	1.7845e-07	7.9529e-06
ARHGAP30	1.63615	1.79014e-07	7.97178e-06
CFD	-2.05377	1.79496e-07	7.98701e-06
TEAD1	-1.01997	1.80746e-07	8.03634e-06
PLEKHH1	-2.08387	1.81776e-07	8.07584e-06
ENHO	-1.93297	1.82853e-07	8.11731e-06
SKA3	2.20497	1.8309e-07	8.12152e-06
ITGA11	-1.72691	1.84012e-07	8.15604e-06
TMC8	1.57842	1.84243e-07	8.15995e-06
FAM104A	0.467119	1.84974e-07	8.18592e-06
TIMP2	-1.29268	1.86921e-07	8.26567e-06
DBNL	0.712779	1.8873e-07	8.33916e-06
COL12A1	-1.55922	1.90405e-07	8.40666e-06
CYB5R3	-0.836485	1.94541e-07	8.5826e-06
ZNF397	-0.797262	1.94823e-07	8.58838e-06
TRAV8-3	2.58804	1.95495e-07	8.61131e-06
ZBTB32	3.54787	1.95996e-07	8.62672e-06
PLEKHA5	-0.617582	1.9692e-07	8.66067e-06
PCSK1N	-1.69383	1.98391e-07	8.71862e-06
ERBB4	-3.65071	1.98891e-07	8.73101e-06
CNN2	0.706147	1.9898e-07	8.73101e-06
RNF114	0.666596	1.99242e-07	8.73579e-06
STAC3	2.35283	1.99891e-07	8.75745e-06
TCEA2	-0.691767	2.00467e-07	8.77597e-06
TMEM2	1.0983	2.00732e-07	8.78078e-06
ARPC4	0.651886	2.02663e-07	8.8519e-06
HRCT1	-2.33806	2.02669e-07	8.8519e-06
RAP1B	0.460974	2.03717e-07	8.89086e-06
LY86	1.57964	2.047e-07	8.92688e-06
HN1	1.3146	2.04948e-07	8.92835e-06
PITX1	1.78404	2.05047e-07	8.92835e-06
PEBP1	-0.514539	2.05377e-07	8.93584e-06
CASP8	1.3947	2.0813e-07	9.04873e-06
LINC01473	-1.61688	2.08639e-07	9.06363e-06
TMOD1	-2.04565	2.08939e-07	9.06363e-06
CNTN4	-3.04056	2.09118e-07	9.06363e-06
ESAM	-0.96039	2.0926e-07	9.06363e-06
NFATC4	-0.719034	2.0927e-07	9.06363e-06
HS6ST3	-3.96491	2.0944e-07	9.06408e-06
CLDN8	-3.66104	2.10548e-07	9.10513e-06
PCDHB2	-1.76683	2.11502e-07	9.13942e-06
MAT2B	0.584397	2.13621e-07	9.22399e-06
DMPK	-1.53871	2.14963e-07	9.2702e-06
ALYREF	0.651541	2.15017e-07	9.2702e-06
BRCA2	1.36051	2.16485e-07	9.32639e-06
PAIP2B	-0.967724	2.18381e-07	9.40097e-06
CXorf40B	0.664753	2.18822e-07	9.41283e-06
LTA	3.04586	2.20208e-07	9.46527e-06
IRF2	0.880615	2.24088e-07	9.6248e-06
STK17A	1.14171	2.27092e-07	9.74646e-06
WDHD1	1.05112	2.28663e-07	9.80645e-06
PLXNC1	0.927463	2.29334e-07	9.82786e-06
SOD2	1.29084	2.31155e-07	9.89842e-06
FAM69B	-1.30374	2.31567e-07	9.90861e-06
RASSF2	1.069	2.34029e-07	9.99889e-06
ERH	0.637767	2.35065e-07	1.00356e-05
PURA	-0.605656	2.37115e-07	1.01155e-05
CDKN2A	1.96605	2.39201e-07	1.01969e-05
TSEN15	0.55649	2.39999e-07	1.02233e-05
C6orf62	0.572214	2.41016e-07	1.02578e-05
RP11-493L12.6	5.79816	2.4117e-07	1.02578e-05
CHMP3	-0.431793	2.44328e-07	1.03843e-05
AMOT	-1.91026	2.4659e-07	1.04726e-05
TRBV5-6	3.05598	2.49615e-07	1.05932e-05
PCDHGA4	-3.49847	2.51322e-07	1.06577e-05
MAPRE1	0.513075	2.54977e-07	1.08046e-05
HLA-DQA2	1.63504	2.55319e-07	1.0811e-05
NDUFA9	0.423094	2.55803e-07	1.08235e-05
SCGB2A2	-5.63837	2.57716e-07	1.08963e-05
OGFR	0.719165	2.63576e-07	1.11358e-05
NFIA	-1.29931	2.64018e-07	1.11359e-05
NIPA2	0.731778	2.64038e-07	1.11359e-05
C15orf61	-0.980121	2.64339e-07	1.11359e-05
IL27	5.21786	2.64363e-07	1.11359e-05
STARD4	1.26595	2.64746e-07	1.11438e-05
TRIP12	0.386054	2.66179e-07	1.11959e-05
GALNT16	-2.11649	2.66646e-07	1.12072e-05
NUP50	0.570475	2.68422e-07	1.12654e-05
SPN	1.72686	2.68427e-07	1.12654e-05
CHAC2	1.17823	2.69433e-07	1.12922e-05
GABARAPL1	-0.858798	2.69462e-07	1.12922e-05
FANCI	1.11044	2.71108e-07	1.13528e-05
SIRPB1	2.62326	2.73388e-07	1.14399e-05
RNF180	-1.31727	2.76234e-07	1.15504e-05
NCF1B	1.54429	2.77251e-07	1.15845e-05
STAM	0.61342	2.80558e-07	1.1714e-05
C4orf48	1.21142	2.82127e-07	1.17709e-05
USP30-AS1	2.23424	2.8261e-07	1.17824e-05
KCNA3	2.32116	2.8291e-07	1.17863e-05
SLC6A8	-0.983684	2.8337e-07	1.17968e-05
AC109826.1	3.63032	2.84291e-07	1.18265e-05
SHKBP1	0.755015	2.85518e-07	1.18688e-05
ANKS1A	-0.818781	2.86023e-07	1.18811e-05
PRKAA2	-3.18987	2.8774e-07	1.19437e-05
DNAJB2	-0.685349	2.87986e-07	1.19452e-05
FAM65B	1.41743	2.90292e-07	1.20321e-05
FN1	-0.873704	2.91086e-07	1.20562e-05
PBK	1.42083	2.92265e-07	1.20962e-05
GAB3	1.2124	2.92564e-07	1.20998e-05
CLDN3	-3.87547	2.94998e-07	1.21916e-05
FKBP9	-1.16315	2.96339e-07	1.22381e-05
TDO2	3.43914	2.97367e-07	1.22628e-05
MCC	-0.715994	2.98253e-07	1.22904e-05
GREB1L	-2.18145	2.99178e-07	1.23196e-05
CSF1R	1.05999	2.99471e-07	1.23227e-05
IRX6	-1.90135	3.02227e-07	1.24272e-05
PLGRKT	0.751282	3.02926e-07	1.24469e-05
TOX	1.58386	3.07964e-07	1.26448e-05
PEBP4	-1.81077	3.08202e-07	1.26454e-05
PDZD2	-1.29973	3.10584e-07	1.2734e-05
MLXIPL	-3.56381	3.12631e-07	1.28008e-05
ZDHHC11B	-2.46433	3.12665e-07	1.28008e-05
CDKN1A	1.16543	3.14983e-07	1.28864e-05
CC2D2A	-1.24689	3.16238e-07	1.29285e-05
CENPM	1.75006	3.18249e-07	1.30013e-05
CHORDC1	0.553719	3.18526e-07	1.30033e-05
OXGR1	-3.59682	3.19314e-07	1.30261e-05
CD226	2.17063	3.20097e-07	1.30371e-05
ASIP	-1.69805	3.20228e-07	1.30371e-05
ATL1	-1.04073	3.20271e-07	1.30371e-05
DOK3	1.18078	3.22727e-07	1.31277e-05
AMIGO1	-1.53023	3.2889e-07	1.33686e-05
LRP4	-1.09066	3.29303e-07	1.33686e-05
DAZAP2	0.381511	3.29354e-07	1.33686e-05
CPE	-1.37805	3.31101e-07	1.34299e-05
LEPROTL1	0.790455	3.33089e-07	1.35009e-05
SHISA3	-2.09243	3.33959e-07	1.35265e-05
MMP19	0.73465	3.37502e-07	1.36559e-05
DTL	1.33212	3.37634e-07	1.36559e-05
IFIT5	0.634004	3.38694e-07	1.36877e-05
TIMM17A	0.648853	3.38901e-07	1.36877e-05
SLC2A4	-4.13857	3.40305e-07	1.37346e-05
BTK	1.34689	3.42908e-07	1.38299e-05
EPB41L4B	-1.46088	3.43702e-07	1.38521e-05
TRBV6-6	3.06976	3.44373e-07	1.38693e-05
FILIP1	-2.00348	3.47203e-07	1.39734e-05
C1QTNF7	-2.92349	3.4812e-07	1.39905e-05
JAM2	-0.966924	3.4812e-07	1.39905e-05
TRBV11-2	2.91408	3.48648e-07	1.39981e-05
DEF6	1.45918	3.48861e-07	1.39981e-05
ADAMTSL5	-2.00849	3.49049e-07	1.39981e-05
AC144831.1	-1.68673	3.53011e-07	1.41471e-05
FAM72B	1.5981	3.56334e-07	1.42702e-05
RP11-568K15.1	-1.01231	3.57192e-07	1.42945e-05
TIFAB	2.52316	3.5768e-07	1.43039e-05
RP1-34H18.1	-1.72833	3.5828e-07	1.43178e-05
ODC1	0.765546	3.59175e-07	1.43435e-05
CCBE1	-1.10412	3.59959e-07	1.43648e-05
ZNF423	-1.43322	3.65235e-07	1.45651e-05
INSR	-1.00491	3.65911e-07	1.45818e-05
PCDH20	-3.99854	3.66921e-07	1.46118e-05
TNFAIP8L2	1.53261	3.67677e-07	1.46317e-05
MGAT4A	0.958174	3.6814e-07	1.46399e-05
XLOC_008774	3.38964	3.74534e-07	1.48837e-05
CLEC4C	2.74754	3.77269e-07	1.49774e-05
CLIP3	-0.894216	3.77569e-07	1.49774e-05
SLC7A5	1.95327	3.77682e-07	1.49774e-05
LINC00094	-0.638325	3.78103e-07	1.49837e-05
HOXA10	-1.1808	3.78551e-07	1.4991e-05
GGH	1.5824	3.84825e-07	1.52288e-05
ATP1B2	-1.94418	3.86861e-07	1.52988e-05
ACOT1	-1.89984	3.8724e-07	1.53031e-05
ACVR2A	-0.572562	3.90738e-07	1.54306e-05
MXRA7	-1.15394	3.913e-07	1.54421e-05
BLNK	1.36702	3.91699e-07	1.54471e-05
CXorf21	1.87041	4.03054e-07	1.58807e-05
RP1-47M23.3	4.58482	4.03251e-07	1.58807e-05
H2AFY2	1.01608	4.07793e-07	1.60484e-05
MEOX2	-1.04807	4.10838e-07	1.61571e-05
CTB-55O6.8	-1.07254	4.11423e-07	1.61689e-05
RAET1L	3.07106	4.11929e-07	1.61776e-05
E2F3	0.8389	4.12565e-07	1.61914e-05
PRX	-2.28023	4.13696e-07	1.62126e-05
ECT2	1.06041	4.13818e-07	1.62126e-05
RDH16	2.39513	4.13962e-07	1.62126e-05
LINC00996	2.95968	4.20927e-07	1.64741e-05
MYL12A	0.719634	4.23516e-07	1.6564e-05
PHLDB1	-1.19949	4.26245e-07	1.66593e-05
GLI3	-0.876918	4.28951e-07	1.67536e-05
KLHDC8B	-0.72083	4.29269e-07	1.67544e-05
KIR2DL4	4.81497	4.29844e-07	1.67654e-05
TWF1	0.666685	4.3115e-07	1.68048e-05
TMEM159	-0.976763	4.38486e-07	1.7079e-05
TRAV12-1	2.82566	4.40338e-07	1.71394e-05
ADAM33	-1.59771	4.43096e-07	1.7235e-05
LRMP	0.833146	4.47558e-07	1.73966e-05
APOBEC3F	1.19359	4.50502e-07	1.74991e-05
CSNK1E	-0.527651	4.52151e-07	1.75466e-05
TRAV3	2.48643	4.52343e-07	1.75466e-05
COL21A1	-1.59069	4.52913e-07	1.7556e-05
LINC00426	1.9561	4.53201e-07	1.7556e-05
NPDC1	-0.749334	4.55176e-07	1.76205e-05
SCUBE1	-3.3767	4.56573e-07	1.76626e-05
IFITM1	0.950294	4.57458e-07	1.76847e-05
RP11-410L14.2	-1.16122	4.58061e-07	1.7696e-05
FAM149A	-1.29195	4.58589e-07	1.77044e-05
TC2N	0.885637	4.63112e-07	1.78669e-05
AC013461.1	-1.01753	4.63632e-07	1.78748e-05
PACSIN1	4.07355	4.6593e-07	1.79513e-05
CXCR2P1	4.25172	4.69963e-07	1.80944e-05
TAF10	0.479342	4.70936e-07	1.81196e-05
GNAZ	-1.69493	4.71596e-07	1.81327e-05
SLC16A1	0.871095	4.72109e-07	1.81401e-05
VNN2	2.05825	4.7254e-07	1.81445e-05
CCT8	0.541185	4.7324e-07	1.81591e-05
IRF9	1.20087	4.74291e-07	1.81867e-05
PABPC5	-0.944133	4.746e-07	1.81867e-05
KCNB1	-3.40598	4.75862e-07	1.82228e-05
SHROOM3	-1.54198	4.79116e-07	1.83351e-05
KLF9	-0.991855	4.80119e-07	1.83611e-05
TRBV4-1	2.60376	4.86135e-07	1.85786e-05
RAMP2	-0.969732	4.87199e-07	1.86068e-05
ZNF229	-2.77397	4.8919e-07	1.86703e-05
PPP4C	0.664111	4.91955e-07	1.87632e-05
PMP22	-0.962834	4.9377e-07	1.88169e-05
ZNF267	1.10869	4.94023e-07	1.88169e-05
DAPP1	1.8389	4.96579e-07	1.89016e-05
INMT	-1.62054	4.9757e-07	1.89266e-05
CD40LG	1.83377	5.00951e-07	1.90425e-05
IMPDH1	0.611511	5.02635e-07	1.90938e-05
KCNK13	2.46439	5.05456e-07	1.91881e-05
ZNF204P	-1.31364	5.09273e-07	1.93201e-05
C9orf152	-3.7312	5.17351e-07	1.96135e-05
OXR1	-0.57965	5.18293e-07	1.96361e-05
CASP7	0.725436	5.2282e-07	1.97944e-05
STMN1	0.64066	5.23908e-07	1.98224e-05
TCEAL2	-2.36941	5.25511e-07	1.98698e-05
CLEC3B	-2.0503	5.26572e-07	1.98967e-05
APBB1IP	0.940899	5.3954e-07	2.03732e-05
KIF2A	0.844012	5.45101e-07	2.05695e-05
KANK2	-1.653	5.49309e-07	2.07146e-05
TP53RK	0.476463	5.51645e-07	2.07889e-05
ZNF703	-0.88777	5.54031e-07	2.0865e-05
PLEKHO2	0.691773	5.54536e-07	2.08702e-05
CXCL2	2.09176	5.56936e-07	2.09466e-05
OCIAD2	0.865851	5.58446e-07	2.09895e-05
NOS1AP	-2.25957	5.65276e-07	2.12322e-05
SIGLEC9	2.38869	5.73326e-07	2.15203e-05
CBX7	-0.923327	5.77547e-07	2.16645e-05
SMC5-AS1	-1.39083	5.82402e-07	2.18322e-05
CHRM3-AS2	3.30493	5.8373e-07	2.18579e-05
TMEM98	-1.08517	5.83856e-07	2.18579e-05
PLCB4	-1.93832	5.85476e-07	2.18908e-05
HSPH1	0.675947	5.85505e-07	2.18908e-05
KIF20A	2.53356	5.86864e-07	2.19272e-05
SPINK1	-4.17835	5.91127e-07	2.2072e-05
GNA13	0.508184	5.97249e-07	2.22859e-05
HSPB6	-2.32149	5.98017e-07	2.23e-05
ZNF667	-1.38985	5.99774e-07	2.23508e-05
AKNA	1.40226	6.01598e-07	2.24041e-05
ZC3H12D	2.39908	6.02998e-07	2.24416e-05
TDP1	0.987505	6.08444e-07	2.26173e-05
LINC00992	-2.73852	6.08516e-07	2.26173e-05
UBE2F	0.812726	6.09311e-07	2.26203e-05
SORBS2	-2.23004	6.09391e-07	2.26203e-05
SKA1	2.39121	6.1927e-07	2.2972e-05
PSMD13	0.497235	6.24169e-07	2.31386e-05
COBLL1	-0.61601	6.28498e-07	2.32839e-05
ELANE	-2.4284	6.32471e-07	2.34158e-05
PCK1	-5.39468	6.34398e-07	2.34719e-05
SH3BGR	-1.61488	6.37686e-07	2.35782e-05
CD8A	2.14085	6.44065e-07	2.37986e-05
AC067959.1	-2.31169	6.50097e-07	2.40059e-05
POMP	0.681596	6.52473e-07	2.4078e-05
SCYL2	0.547487	6.53064e-07	2.40797e-05
HDAC5	-0.665529	6.53585e-07	2.40797e-05
PCDH1	-1.06524	6.53789e-07	2.40797e-05
HLA-E	0.606604	6.55146e-07	2.4114e-05
BEND7	-1.77884	6.56557e-07	2.41503e-05
LYRM7	-0.469273	6.5839e-07	2.42021e-05
PSMG1	0.574311	6.61396e-07	2.42969e-05
PCDHGC3	-0.784965	6.6599e-07	2.44478e-05
PER2	-0.801073	6.66364e-07	2.44478e-05
STK3	-0.613727	6.6743e-07	2.44711e-05
TACR1	-1.26386	6.69106e-07	2.45168e-05
MAP6	-1.71049	6.69843e-07	2.4528e-05
CDC42	0.697957	6.70311e-07	2.45293e-05
PDE2A	-1.41104	6.70884e-07	2.45345e-05
IGHG2	3.44906	6.74994e-07	2.46689e-05
IGHG4	4.59251	6.75964e-07	2.46885e-05
MACROD1	-0.918579	6.76471e-07	2.46912e-05
CSF2RB	1.40233	6.78724e-07	2.47575e-05
MPDU1	0.702214	6.80484e-07	2.48058e-05
PPFIBP1	-0.621605	6.81316e-07	2.48203e-05
CDO1	-2.32521	6.8623e-07	2.49832e-05
IL1B	2.75547	6.8937e-07	2.50815e-05
TGFBR3	-1.42115	6.90767e-07	2.51163e-05
FASN	-1.88686	7.00848e-07	2.54665e-05
IGKV3-11	5.64643	7.09285e-07	2.57566e-05
TLE2	-1.7572	7.16476e-07	2.59891e-05
CLEC4A	1.97924	7.166e-07	2.59891e-05
SLC6A6	0.503057	7.20983e-07	2.61314e-05
MFAP4	-1.63748	7.29666e-07	2.64282e-05
FAM3B	-1.7005	7.30103e-07	2.64282e-05
AIF1	1.40085	7.31514e-07	2.64625e-05
CCRL2	1.44457	7.34074e-07	2.65319e-05
IRF4	1.67229	7.34368e-07	2.65319e-05
CFTR	-3.31592	7.40381e-07	2.67322e-05
CYFIP2	1.2602	7.51063e-07	2.71007e-05
PML	0.772941	7.52024e-07	2.71182e-05
MCL1	0.804521	7.52882e-07	2.71319e-05
KIT	-1.03019	7.53688e-07	2.71438e-05
C9orf66	1.03513	7.55429e-07	2.71892e-05
PPP1R3B	-0.995202	7.57789e-07	2.72412e-05
C2orf88	-1.70628	7.58127e-07	2.72412e-05
NAA50	0.368818	7.5831e-07	2.72412e-05
LRRN1	-1.63805	7.64868e-07	2.74516e-05
ITGB3	-1.68569	7.65131e-07	2.74516e-05
RACGAP1	1.14201	7.65692e-07	2.74544e-05
UST	-1.41318	7.74037e-07	2.77296e-05
LIPE	-2.63384	7.74343e-07	2.77296e-05
CAPG	0.944253	7.75444e-07	2.77515e-05
PARVA	-0.779113	7.79265e-07	2.78707e-05
UBE2Z	0.554327	7.81411e-07	2.79299e-05
CASP1	1.02455	7.82997e-07	2.7969e-05
TMOD2	-0.613348	7.84562e-07	2.80074e-05
CACNA1H	-2.41752	7.90438e-07	2.81994e-05
RP11-736K20.4	-2.18358	7.92283e-07	2.82397e-05
CLSPN	1.95805	7.92561e-07	2.82397e-05
LGMN	0.918049	7.95384e-07	2.83225e-05
TMSB10	0.804198	8.007e-07	2.84665e-05
TRAV38-2DV8	2.68881	8.00882e-07	2.84665e-05
CYTH1	0.955994	8.01224e-07	2.84665e-05
IGKV3-20	3.54031	8.01429e-07	2.84665e-05
SLC22A3	-1.10164	8.03053e-07	2.85064e-05
CAPS2	-1.52531	8.04261e-07	2.85315e-05
SLC16A3	1.59421	8.06076e-07	2.8578e-05
ATP8B1	-0.76587	8.11124e-07	2.8739e-05
CLEC9A	2.1686	8.13064e-07	2.87818e-05
PGAP3	-0.432164	8.13342e-07	2.87818e-05
ATAD2	0.866542	8.1584e-07	2.88522e-05
FGFBP2	-2.77794	8.19023e-07	2.89468e-05
PRIMA1	-2.29647	8.19869e-07	2.89486e-05
PIK3C2G	-1.40928	8.20092e-07	2.89486e-05
TAGLN	-2.02116	8.2739e-07	2.91881e-05
TRIM38	0.675259	8.31533e-07	2.9316e-05
ACTB	0.621351	8.33111e-07	2.93535e-05
RP11-202G18.1	2.13147	8.3846e-07	2.95237e-05
MSN	0.457102	8.456e-07	2.97567e-05
TRBV5-4	3.14185	8.48645e-07	2.98269e-05
MYH14	-1.45334	8.49913e-07	2.9853e-05
LGI2	1.23094	8.55498e-07	3.00306e-05
FST	-1.03054	8.57628e-07	3.00868e-05
HERC5	1.24173	8.5855e-07	3.01006e-05
HAUS1	0.543774	8.61014e-07	3.01684e-05
APOD	-1.76504	8.64325e-07	3.02657e-05
SH3TC1	1.26195	8.83082e-07	3.09035e-05
BHLHE41	-1.53107	8.87373e-07	3.10346e-05
CLDN5	-1.24811	8.92685e-07	3.12012e-05
RNASE6	1.72048	8.96385e-07	3.13113e-05
AC011893.3	5.40525	9.00027e-07	3.14192e-05
PEX11A	-1.46406	9.10448e-07	3.17635e-05
MCM6	0.784259	9.12747e-07	3.18241e-05
KDELC2	-0.774914	9.22975e-07	3.2161e-05
HS3ST3B1	1.65233	9.25986e-07	3.22404e-05
DAZL	6.0449	9.26385e-07	3.22404e-05
PDE11A	-4.40739	9.2738e-07	3.22436e-05
RP11-214O1.2	2.57172	9.27611e-07	3.22436e-05
HPSE	2.08757	9.29316e-07	3.22831e-05
MYL9	-1.76508	9.29992e-07	3.22868e-05
HS3ST3A1	2.10213	9.49354e-07	3.29275e-05
HES1	-0.81426	9.49602e-07	3.29275e-05
OXCT1-AS1	-2.35604	9.67137e-07	3.35151e-05
ZNF91	-0.611573	9.74823e-07	3.37486e-05
BAX	1.0505	9.75064e-07	3.37486e-05
TRBV7-6	3.20963	9.91406e-07	3.42465e-05
CD109	-0.63443	9.9142e-07	3.42465e-05
WNT2B	-1.27591	9.91612e-07	3.42465e-05
CAP2	-1.5582	9.9246e-07	3.42465e-05
WAPL	0.451159	9.95492e-07	3.43303e-05
RP11-553L6.5	-1.09437	9.96485e-07	3.43437e-05
HSPA14	0.607909	9.9934e-07	3.44004e-05
ASAP1	0.478892	1.00043e-06	3.44171e-05
MAP4K4	0.57264	1.00622e-06	3.45952e-05
FERMT2	-1.27169	1.00704e-06	3.46026e-05
HSD11B2	-1.63668	1.01257e-06	3.47572e-05
GNA14	0.995955	1.01276e-06	3.47572e-05
RP11-321G12.1	-3.09726	1.02164e-06	3.50409e-05
TNS2	-1.30848	1.02875e-06	3.52633e-05
AP3B1	0.458659	1.03938e-06	3.55879e-05
GVINP1	1.91217	1.04008e-06	3.55879e-05
RP11-254F7.2	-0.976034	1.04009e-06	3.55879e-05
TDG	0.674264	1.04794e-06	3.58348e-05
G43312	-4.34405	1.04915e-06	3.58545e-05
CDK2AP2	0.61799	1.05832e-06	3.61463e-05
PHF11	0.749471	1.06163e-06	3.62305e-05
MS4A4A	1.43304	1.06206e-06	3.62305e-05
ATF5	1.22055	1.07037e-06	3.6492e-05
PSMB3	0.689559	1.07235e-06	3.65378e-05
RAP2C	0.541729	1.07413e-06	3.65764e-05
ZNF541	-2.22217	1.08044e-06	3.67692e-05
ARPC5L	0.829057	1.08917e-06	3.70441e-05
EFS	-0.916452	1.09231e-06	3.71288e-05
TMPRSS2	-3.46195	1.11215e-06	3.77805e-05
EPHX1	-1.12537	1.12594e-06	3.82026e-05
TAGAP	1.6074	1.12621e-06	3.82026e-05
SLCO5A1	3.45111	1.12659e-06	3.82026e-05
KIAA0125	3.85775	1.12897e-06	3.82458e-05
HYKK	-1.37012	1.12921e-06	3.82458e-05
PAIP2	0.3668	1.13191e-06	3.83143e-05
LINC00899	-1.39367	1.13261e-06	3.83153e-05
LRFN5	-2.68483	1.14137e-06	3.85846e-05
CCDC88B	1.51033	1.14193e-06	3.85846e-05
RP11-117D22.2	1.73438	1.14322e-06	3.86054e-05
SATB2	-1.47157	1.14674e-06	3.86788e-05
VIPR1	-1.36094	1.14676e-06	3.86788e-05
TNFSF15	1.83057	1.1532e-06	3.88733e-05
TNFSF8	1.48831	1.1561e-06	3.89478e-05
ZNF366	1.05552	1.15969e-06	3.90458e-05
CNOT11	0.559354	1.16153e-06	3.90846e-05
B4GAT1	-0.775863	1.16544e-06	3.91927e-05
SLC2A3	1.11516	1.1782e-06	3.95984e-05
DNM1	-1.37382	1.18116e-06	3.96744e-05
VASH1	1.2864	1.18541e-06	3.97938e-05
NFKB1	0.725332	1.18748e-06	3.98399e-05
ALOX5	0.909392	1.18927e-06	3.98762e-05
PCDHB9	-1.98756	1.1934e-06	3.99914e-05
UBE2S	1.02318	1.1959e-06	4.00514e-05
UBASH3A	2.65197	1.19907e-06	4.01095e-05
C5orf30	-0.541516	1.1995e-06	4.01095e-05
FPR3	2.14607	1.19975e-06	4.01095e-05
MTHFD2	1.11811	1.20537e-06	4.02737e-05
RAB39A	4.11775	1.20689e-06	4.03007e-05
NCOA7	0.742355	1.21888e-06	4.06774e-05
IFIT2	1.72267	1.22007e-06	4.06932e-05
MYCBP	0.708222	1.23095e-06	4.10292e-05
C2orf40	-2.64177	1.23159e-06	4.10292e-05
CCND3	0.702177	1.23866e-06	4.12404e-05
ASPH	-1.02357	1.24598e-06	4.14599e-05
BOLA3-AS1	-1.20679	1.25845e-06	4.18504e-05
IRF2BP2	-0.522893	1.26228e-06	4.19532e-05
RAB8A	0.677442	1.26767e-06	4.21077e-05
PCDHGA9	-1.66665	1.269e-06	4.21273e-05
IER2	0.834843	1.27117e-06	4.21527e-05
IRX3	-0.870915	1.27125e-06	4.21527e-05
HIF3A	-2.63686	1.27873e-06	4.23762e-05
CXCR1	2.48245	1.28023e-06	4.24012e-05
LAYN	0.854142	1.28246e-06	4.24504e-05
AP003774.1	4.12107	1.2842e-06	4.24831e-05
C1QTNF2	-1.54825	1.28719e-06	4.25575e-05
H2AFX	0.916475	1.29978e-06	4.29486e-05
GNL2	0.555417	1.30701e-06	4.31624e-05
TRAV36DV7	4.05648	1.3134e-06	4.33483e-05
TRGV5	2.66461	1.31525e-06	4.33842e-05
MRC2	-0.998702	1.32067e-06	4.35378e-05
CASKIN2	-1.15523	1.32647e-06	4.37035e-05
PLXNA4	-1.463	1.32888e-06	4.3741e-05
SNHG7	-0.669561	1.32914e-06	4.3741e-05
GPR12	-4.62969	1.33017e-06	4.37493e-05
RBP4	-3.68416	1.33151e-06	4.37594e-05
PTP4A2	0.368878	1.33201e-06	4.37594e-05
ATP1A2	-3.10784	1.34375e-06	4.41196e-05
CLP1	0.549299	1.35541e-06	4.44767e-05
BARX2	-1.3835	1.39686e-06	4.58103e-05
RPL4P1	5.04939	1.41706e-06	4.64192e-05
TINF2	0.480638	1.42456e-06	4.66382e-05
IL23A	1.94449	1.42706e-06	4.66931e-05
MGME1	0.563171	1.42945e-06	4.67444e-05
MN1	-1.04731	1.434e-06	4.68664e-05
RP11-475O6.1	-1.62129	1.43746e-06	4.69524e-05
CYP2W1	-3.5621	1.43919e-06	4.69817e-05
TRAV21	2.54795	1.4627e-06	4.77221e-05
ADAMTSL3	-1.45425	1.46463e-06	4.77575e-05
ITIH5	-1.52057	1.46986e-06	4.79007e-05
ZBTB20	-0.870155	1.47085e-06	4.79055e-05
GRN	0.772013	1.4768e-06	4.80717e-05
LSP1	0.992359	1.48981e-06	4.84674e-05
ADGRD1	-1.64527	1.49099e-06	4.84779e-05
LRRC61	1.18182	1.50203e-06	4.88093e-05
PALM	-1.9576	1.50409e-06	4.88483e-05
IMMP2L	-0.769303	1.50925e-06	4.89878e-05
LZTS2	-0.749121	1.51938e-06	4.92883e-05
SKIDA1	-1.22451	1.54429e-06	5.00679e-05
ATN1	-0.898665	1.54573e-06	5.00862e-05
IGF1R	-1.10631	1.54915e-06	5.01684e-05
TRAV6	2.34633	1.55163e-06	5.022e-05
WDR13	-0.41156	1.55263e-06	5.02239e-05
KCNIP2	-4.49859	1.55414e-06	5.02441e-05
LINC01539	5.14663	1.56159e-06	5.04561e-05
GDI2	0.527239	1.57702e-06	5.09194e-05
KRT7	-3.27576	1.5782e-06	5.09194e-05
RFX5	0.909606	1.57861e-06	5.09194e-05
TRAV4	2.77219	1.59347e-06	5.13695e-05
RNASET2	0.888392	1.59992e-06	5.15484e-05
CGNL1	-1.58665	1.60309e-06	5.1621e-05
PRKCH	0.73612	1.60916e-06	5.17871e-05
CCR4	2.62878	1.61069e-06	5.18072e-05
IRS1	-1.12111	1.61336e-06	5.18636e-05
CSRP1	-1.43481	1.62217e-06	5.2075e-05
RP11-493L12.5	4.98141	1.62306e-06	5.2075e-05
ADGRF5	-0.906197	1.62314e-06	5.2075e-05
AIF1L	-1.28943	1.64045e-06	5.25859e-05
VAMP2	-0.50743	1.64223e-06	5.26133e-05
ABL1	-0.897366	1.64421e-06	5.26472e-05
EIF4G2	0.531946	1.64562e-06	5.26626e-05
TRIM52-AS1	-0.805981	1.65279e-06	5.28624e-05
RP11-358D17.2	-2.79464	1.65888e-06	5.30272e-05
NAA10	0.476561	1.67123e-06	5.33922e-05
SMPD3	1.61634	1.67385e-06	5.34457e-05
CCDC122	-0.694134	1.68467e-06	5.3761e-05
ANLN	1.35131	1.68907e-06	5.38712e-05
RC3H2	0.443777	1.69779e-06	5.4119e-05
ACTG2	-2.82574	1.7e-06	5.41505e-05
TLN2	-1.74078	1.70068e-06	5.41505e-05
PITPNM1	1.372	1.70738e-06	5.42842e-05
PLCB2	1.40927	1.70837e-06	5.42842e-05
ATOX1	0.835293	1.7087e-06	5.42842e-05
ZDHHC1	-0.864499	1.72282e-06	5.46717e-05
PSMD1	0.507888	1.72482e-06	5.47045e-05
RBPMS2	-2.35685	1.72798e-06	5.47513e-05
MAMDC2-AS1	-2.60716	1.72822e-06	5.47513e-05
PBX1	-1.2421	1.73275e-06	5.48644e-05
AKIRIN1	0.438431	1.73518e-06	5.48807e-05
ERI1	0.700219	1.73527e-06	5.48807e-05
NGLY1	0.380255	1.73616e-06	5.48807e-05
MTX3	-0.8385	1.74445e-06	5.51122e-05
HPRT1	0.798344	1.74622e-06	5.51375e-05
FAM19A5	-2.13519	1.75365e-06	5.53411e-05
SOCS1	1.25155	1.75463e-06	5.53414e-05
PPP1R9A	-2.38556	1.76609e-06	5.56719e-05
ANGPTL7	-3.20935	1.77334e-06	5.58695e-05
ARRB2	1.0354	1.77674e-06	5.59457e-05
RNASE4	-1.98845	1.78657e-06	5.61938e-05
TRABD	0.828638	1.7866e-06	5.61938e-05
HNRNPA1P21	2.17161	1.788e-06	5.62067e-05
FCHSD2	0.625827	1.7948e-06	5.63762e-05
SLC38A1	0.671964	1.79537e-06	5.63762e-05
LINC00944	3.83273	1.79939e-06	5.64714e-05
ACACB	-1.9936	1.82184e-06	5.71442e-05
GNAL	-1.08928	1.82493e-06	5.72096e-05
IL15	1.08652	1.83441e-06	5.74646e-05
MRC1L1	1.14246	1.83508e-06	5.74646e-05
GSTM5	-1.64671	1.83745e-06	5.7507e-05
FAXDC2	-1.73857	1.84279e-06	5.76425e-05
COX7A1	-1.20823	1.85585e-06	5.80189e-05
H19	-1.86636	1.85726e-06	5.80312e-05
CH25H	1.2654	1.86428e-06	5.81865e-05
FGD3	1.42357	1.86545e-06	5.81912e-05
HLA-DOB	1.48263	1.86912e-06	5.82738e-05
MFSD4	-2.03876	1.87933e-06	5.85598e-05
ARHGEF17	-1.1518	1.88267e-06	5.86319e-05
TCEAL3	-0.789198	1.88589e-06	5.86746e-05
CEP126	-1.26915	1.88611e-06	5.86746e-05
ZNF300P1	-1.57394	1.88746e-06	5.86847e-05
HCST	1.48652	1.92833e-06	5.99225e-05
DENND1C	1.62806	1.94565e-06	6.04279e-05
GPRASP1	-1.61897	1.95063e-06	6.05493e-05
SLC25A23	-0.894212	1.95398e-06	6.06204e-05
NAGA	0.788477	1.95933e-06	6.07533e-05
IRAK2	1.54935	1.96218e-06	6.08083e-05
TRAPPC10	0.716149	1.9704e-06	6.10298e-05
PRAME	4.82053	1.98037e-06	6.13054e-05
ST8SIA6	-1.87716	1.98203e-06	6.13233e-05
TCF4	-0.429682	1.99594e-06	6.17201e-05
INPP5A	-0.948861	1.99831e-06	6.17597e-05
EFHD1	-1.73248	2.00135e-06	6.182e-05
PIK3CG	1.36218	2.00454e-06	6.1885e-05
RP11-598F7.3	5.23891	2.02147e-06	6.23738e-05
IGKJ1	4.25339	2.02773e-06	6.25329e-05
ABCC9	-1.74708	2.03447e-06	6.26953e-05
FANCA	1.83302	2.0352e-06	6.26953e-05
TRBV9	2.83462	2.0405e-06	6.28246e-05
NR2F2	-1.11907	2.04445e-06	6.29123e-05
PCDHB14	-1.69736	2.07982e-06	6.39659e-05
DIAPH3	1.55274	2.08704e-06	6.41117e-05
CKMT2	-2.06656	2.08786e-06	6.41117e-05
GZMH	1.92964	2.08794e-06	6.41117e-05
GCNT1	1.1385	2.10491e-06	6.4598e-05
ATP13A5	-2.50459	2.12959e-06	6.53201e-05
TPO	-1.59741	2.1505e-06	6.59258e-05
RGS20	2.84103	2.15514e-06	6.60326e-05
SYNM	-2.72958	2.16395e-06	6.62668e-05
SOBP	-1.42301	2.16881e-06	6.63799e-05
HDAC1	0.658692	2.17473e-06	6.65253e-05
NASP	0.348087	2.18696e-06	6.68634e-05
PID1	-0.981474	2.18845e-06	6.68729e-05
CORO2B	-1.86307	2.18991e-06	6.68816e-05
ADIPOQ	-5.45968	2.19592e-06	6.70173e-05
PSMA4	0.663622	2.19671e-06	6.70173e-05
SRP54	0.399462	2.20623e-06	6.72718e-05
MTURN	-1.20225	2.21456e-06	6.74894e-05
MYLK	-1.84729	2.2234e-06	6.77227e-05
LITAF	0.740348	2.2246e-06	6.77229e-05
PAG1	0.958297	2.22917e-06	6.78258e-05
SEC23IP	0.364099	2.23633e-06	6.80071e-05
SNX7	-0.685126	2.23914e-06	6.80561e-05
FNBP1L	-1.22339	2.24808e-06	6.82915e-05
FREM1	-1.45339	2.25991e-06	6.86141e-05
LGALS2	1.9472	2.26344e-06	6.86848e-05
ANKRD13A	0.494824	2.26982e-06	6.88415e-05
ACTR2	0.73272	2.2801e-06	6.91163e-05
CCNE2	1.53888	2.28679e-06	6.92823e-05
SSTR3	5.21331	2.29524e-06	6.94688e-05
SLC22A17	-1.37282	2.29539e-06	6.94688e-05
EDA	-1.63702	2.30382e-06	6.96804e-05
PLEKHB2	0.804212	2.30483e-06	6.96804e-05
SLC16A7	-0.917643	2.30721e-06	6.96898e-05
CCR5	3.37748	2.30759e-06	6.96898e-05
PSMD6	0.473172	2.32155e-06	7.00437e-05
LNX1	-0.947699	2.32178e-06	7.00437e-05
WAS	1.779	2.33363e-06	7.03415e-05
PDZRN3	-1.28284	2.33526e-06	7.03415e-05
TSGA10	-0.863726	2.33536e-06	7.03415e-05
SCGB2A1	-4.52986	2.35336e-06	7.08463e-05
ARL6	-0.761746	2.3548e-06	7.08521e-05
AARD	-2.63771	2.35694e-06	7.0879e-05
STIL	1.76067	2.3609e-06	7.09606e-05
SNHG16	0.468228	2.36405e-06	7.10176e-05
MCM5	0.89924	2.36789e-06	7.10956e-05
SHC4	-1.41385	2.37506e-06	7.12732e-05
SLC2A6	1.18051	2.3793e-06	7.13628e-05
TBC1D4	0.714932	2.39031e-06	7.16551e-05
PLAC9	-1.559	2.39478e-06	7.17514e-05
SEMA6C	-1.2242	2.43569e-06	7.29387e-05
MKI67	1.70734	2.44439e-06	7.31605e-05
SEC14L6	-2.9745	2.45611e-06	7.3434e-05
CENPK	1.3376	2.46108e-06	7.35439e-05
CIITA	1.21683	2.47218e-06	7.38186e-05
PLXDC2	-0.460467	2.47287e-06	7.38186e-05
BFSP2	3.29849	2.48688e-06	7.41979e-05
SLIT3	-1.63567	2.48984e-06	7.42475e-05
SP140L	0.921721	2.49796e-06	7.44505e-05
BMP2K	1.04259	2.50484e-06	7.46164e-05
PPP6R1	0.894324	2.51008e-06	7.47333e-05
PRKCQ-AS1	1.64006	2.53373e-06	7.53981e-05
SUSD3	1.70869	2.53523e-06	7.54032e-05
TMCO3	-0.555914	2.55139e-06	7.58442e-05
BTBD1	0.360508	2.55828e-06	7.60093e-05
LGALS12	-3.8166	2.56738e-06	7.62397e-05
CCDC144NL-AS1	-2.1687	2.5716e-06	7.63254e-05
SIGLEC7	2.85389	2.57483e-06	7.63812e-05
MANSC1	-0.812917	2.59428e-06	7.69182e-05
TBC1D24	-1.12926	2.59902e-06	7.70183e-05
FAM63B	-0.835928	2.60826e-06	7.72522e-05
RP5-1091N2.9	2.21505	2.62427e-06	7.76857e-05
SLC9A3R1	0.819651	2.63293e-06	7.79015e-05
DRAM1	0.774401	2.63434e-06	7.79027e-05
OSER1-AS1	-0.840429	2.64263e-06	7.81073e-05
CCL24	2.34012	2.65319e-06	7.83787e-05
LINC01215	3.01225	2.65457e-06	7.83787e-05
LRP1	-0.981443	2.65868e-06	7.84499e-05
C19orf38	1.80169	2.65974e-06	7.84499e-05
AURKB	1.96002	2.66176e-06	7.84688e-05
MAGI2	-1.28618	2.67328e-06	7.87676e-05
NBPF1	-0.900438	2.67628e-06	7.88135e-05
NLGN3	-2.22033	2.67761e-06	7.88135e-05
2023-09-10	-0.504973	2.68434e-06	7.89707e-05
SECTM1	1.11252	2.71372e-06	7.97936e-05
PELI2	-1.82471	2.71903e-06	7.99087e-05
RASSF8	-1.19167	2.74285e-06	8.05669e-05
IRX1	-1.91764	2.74597e-06	8.06171e-05
NAT1	0.956014	2.75912e-06	8.09589e-05
JDP2	-0.632524	2.76046e-06	8.09589e-05
NR4A3	2.60619	2.77768e-06	8.14219e-05
MSC	0.952509	2.78237e-06	8.15173e-05
PLAGL1	-0.748228	2.78443e-06	8.15202e-05
CTF1	-1.68871	2.78534e-06	8.15202e-05
BTBD2	-0.635816	2.79057e-06	8.16312e-05
UBE2D3	0.407633	2.80554e-06	8.20272e-05
PGK1	0.738426	2.84294e-06	8.30777e-05
SPRR1A	3.66968	2.87478e-06	8.39651e-05
MBP	0.625264	2.8792e-06	8.4051e-05
FBXO17	-1.20384	2.88412e-06	8.41516e-05
TGIF2	0.81622	2.88849e-06	8.42358e-05
IRF5	1.13911	2.89476e-06	8.43754e-05
BNC2	-1.82509	2.90521e-06	8.46364e-05
PIR	-0.759659	2.91771e-06	8.49573e-05
SSBP2	-0.618616	2.93902e-06	8.55339e-05
LEO1	0.685573	2.94441e-06	8.5647e-05
RGS5	-1.03285	2.99023e-06	8.69353e-05
NAMPT	0.803347	2.99845e-06	8.71296e-05
GNG8	3.28229	3.01777e-06	8.76463e-05
TSPAN7	-1.11059	3.02747e-06	8.78833e-05
C16orf52	-0.69812	3.04909e-06	8.84655e-05
AKAP1	-1.07697	3.056e-06	8.86208e-05
RP5-1028K7.2	3.45643	3.05765e-06	8.86236e-05
HBA1	-3.41421	3.10333e-06	8.98558e-05
PPP4R1	0.644266	3.10793e-06	8.99435e-05
MAPK4	-3.61168	3.1242e-06	9.03681e-05
SOX18	-0.747842	3.13967e-06	9.07694e-05
CNTNAP3	-1.18939	3.17517e-06	9.17492e-05
C1orf226	-2.1194	3.17864e-06	9.18027e-05
BCL7A	-0.82623	3.18304e-06	9.18831e-05
PEG10	-2.64906	3.18646e-06	9.19353e-05
NUMBL	-1.17677	3.20059e-06	9.2296e-05
ZBP1	2.68422	3.22093e-06	9.28355e-05
G32779	1.55474	3.22613e-06	9.29382e-05
GABRA2	-3.96475	3.2288e-06	9.29683e-05
C4orf19	-1.68419	3.23272e-06	9.30339e-05
LAMC3	-1.56301	3.25159e-06	9.35296e-05
HABP4	-0.779537	3.28164e-06	9.43462e-05
EML4	0.733221	3.28437e-06	9.43772e-05
CIDEC	-4.644	3.29157e-06	9.45361e-05
APOL3	0.934205	3.3252e-06	9.54284e-05
HNRNPK	0.409213	3.32713e-06	9.54284e-05
ECI1	-0.579351	3.32767e-06	9.54284e-05
ATP6V1A	0.453928	3.38357e-06	9.69826e-05
GALNT15	-2.23719	3.38613e-06	9.7007e-05
ALX4	-2.90802	3.39483e-06	9.72074e-05
MCM2	0.898701	3.40526e-06	9.74568e-05
MYO1G	1.73343	3.40851e-06	9.7501e-05
TRAV26-1	2.7818	3.41657e-06	9.76388e-05
KIF20B	0.700547	3.41825e-06	9.76388e-05
STK4	0.880602	3.42361e-06	9.77363e-05
CD163	1.76251	3.43641e-06	9.80524e-05
MYH10	-1.10906	3.45002e-06	9.83858e-05
AC002331.1	2.41428	3.45156e-06	9.83858e-05
CWF19L1	0.542712	3.45349e-06	9.83917e-05
NKAIN3	-2.42357	3.47743e-06	9.9024e-05
CSDC2	-4.12233	3.48818e-06	9.92805e-05
GRAMD1B	2.18777	3.50646e-06	9.97508e-05
RAD18	0.647396	3.51028e-06	9.98094e-05
RPS6KA1	1.2713	3.53342e-06	0.000100417
RAB9B	-1.76815	3.53741e-06	0.00010048
RNF149	0.741419	3.55647e-06	0.000100972
LRP6	-1.18868	3.55903e-06	0.000100994
RP11-386B13.4	-2.35006	3.5676e-06	0.000101186
ATIC	0.74041	3.57354e-06	0.000101304
SYNGR2	0.848684	3.58064e-06	0.000101455
PGP	0.600545	3.58654e-06	0.000101572
AC011239.2	-4.02314	3.60556e-06	0.00010206
EDN1	-0.861799	3.61104e-06	0.000102164
FAM3D	-2.97384	3.63414e-06	0.000102766
G3793	-4.04204	3.63594e-06	0.000102766
ATG7	0.548413	3.70979e-06	0.000104792
EXOC2	0.63496	3.7113e-06	0.000104792
[truncated: 26,437 more rows]
