# Supplementary material for: Rapid response of lichen planus to baricitinib associated with suppression of cytotoxic CXCL13+CD8+ T cells
Source: J Clin Invest. 2024 Nov 14;135(2):e179436. doi: 10.1172/JCI179436 (PMC11735091; doi:10.1172/JCI179436)
Supplement: Supporting data values [file jci-135-179436-s028.xlsx]

## Sheet: Supp Fig 2
Week	Non-responsive (grade 4 and 5)	Responsive (grade 0 to 3)	NA
1	5	3	4
2	3	9	0
3	1	7	4
4	3	9	0
8	2	10	0
12	0	11	1
16	1	10	1
20	0	11	1
24	1	4	0
28	1	4	0
32	1	4	0

## Sheet: Supp Fig 3
	Study ID
Week	1	2	3	4	5	6	7	8	9	10	11	12
0	10	6	8	5	7	7	9	8	8	1	7	10
1			5	6		0	2	4			2
2	8	3	8	1		0	2	3	3	0	1	9
3		1	6		2	0	1	1			2
4	10	1	5	1	2	0	0	1	3	0	0	5
8	10	1	3	0	0	0	0	0	2	0	2	8
12		1	1	1	0	0	1	4	0	0	1	7
16		0	0	0	0	0	1	2	1	0	1	7
20		2	0	0	7	0	1	0	6	0	0	8
24			5				1	0			0	4
28			2				0	0			1	3
32			0				4	4			5	7

## Sheet: Supp Fig 4
	Study ID
Week	1	2	3	4	5	6	7	8	9	10	11	12
0	10	7	8		7	7	9	10	7	4	7	9
1		3	6	4		0	1	4			1
2	10	3	7	1		0	2	2	3	0	1	9
3		1	7		2	0	1	1			2
4	10	1	4	1	2	0	0	1	3	0	0	4
8	10	2	2	0	0	0	0	0	3	0	4	7
12		2	1	0	0	0	1	4	0	0	1	6
16		1	0	0	0	0	1	2	0	1	1	7
20		4	0	0	7	0	1	0	4	0	0	7
24			5				1	0			3	4
28			1				0	0			1	4
32			0				4	4			5	6
